# Supplementary material for: Single-cell transcriptome maps of myeloid blood cell lineages in Drosophila
Source: Nat Commun. 2020 Sep 8;11:4483. doi: 10.1038/s41467-020-18135-y (PMC7479620; doi:10.1038/s41467-020-18135-y)
Supplement: Supplementary file 5 — Supplementary Data 1 [file 41467_2020_18135_MOESM5_ESM.xlsx]

## Sheet: Sheet 1
Supplementary Data 1. Signature genes for hemocytes and non-hematopoietic cell types using Wilxocon Rank-Sum test
Cell type	Gene	Expressing cells in the cluster (%)	Expressing cells in other clusters (%)	Average log2FC	P-value (Wilcoxon Rank-Sum test)	Q-value
PSC	CG15550	100	2.6	5.21783	0	0
PSC	CG6023	87.8	9.8	3.69247	0	0
PSC	mthl7	53.4	0.2	3.48866	0	0
PSC	ImpL2	77.2	5.4	2.92733	0	0
PSC	Pepck	50.8	2.7	2.80764	0	0
PSC	Antp	93.1	0.4	2.79843	0	0
PSC	CG9451	39.7	1.5	2.79062	0	0
PSC	tau	91.5	0.3	2.75207	0	0
PSC	CG44325	91	4.9	2.4358	0	0
PSC	CG15115	82	3.3	2.10745	0	0
PSC	kn	79.4	5.1	2.05065	0	0
PSC	CG15549	73	0.3	1.94763	0	0
PSC	CG30054	64	3.1	1.85221	0	0
PSC	mthl12	33.9	0	1.48155	0	0
PSC	MstProx	33.3	0	1.20373	0	0
PSC	Toll-4	36.5	0.2	0.987462	0	0
PSC	CG34353	37	0.3	0.924208	0	0
PSC	5-HT1B	33.9	1.1	0.898146	0	0
PSC	rdgA	47.6	2.6	1.23194	1.74791e-293	2.71626e-289
PSC	sm	54	3.9	1.24605	1.38588e-260	2.15366e-256
PSC	CG13437	25.9	0.8	0.754602	3.17629e-253	4.93596e-249
PSC	CG6287	84.7	15.5	2.29003	8.14644e-192	1.26596e-187
PSC	CR44430	52.4	5.5	1.4221	7.2941e-174	1.1335e-169
PSC	CG15784	82.5	15.8	2.48543	9.90205e-174	1.53878e-169
PSC	noc	35.4	2.6	0.877012	4.01382e-164	6.23747e-160
PSC	Fur1	77.2	16.4	1.73569	4.08938e-151	6.3549e-147
PSC	fax	98.4	26.6	1.59522	1.1619e-140	1.80559e-136
PSC	elB	58.7	10.1	1.30267	2.34044e-124	3.63704e-120
PSC	CG12163	94.7	47.3	1.97537	9.43648e-117	1.46643e-112
PSC	CG2865	98.4	79.9	1.60193	1.28986e-96	2.00445e-92
PSC	ham	86.2	36.5	1.61643	1.024e-93	1.59129e-89
PSC	Gel	93.7	70.2	1.70908	2.55878e-88	3.97635e-84
PSC	CrebA	91.5	53.9	1.42781	1.42128e-83	2.20867e-79
PSC	ced-6	88.9	45.2	1.48551	2.4115e-83	3.74748e-79
PSC	IM18	83.6	30.6	1.34597	3.26428e-70	5.0727e-66
PSC	Oda	96.8	92.6	0.941522	1.138e-65	1.76846e-61
PSC	CR43855	97.9	79.9	1.39796	1.37975e-65	2.14413e-61
PSC	AnxB11	95.8	84.9	1.05578	5.08995e-60	7.90978e-56
PSC	CR34335	97.9	95.6	0.98674	8.42892e-60	1.30985e-55
PSC	His4r	98.4	95.9	0.617843	1.8484e-56	2.87242e-52
PSC	CR40469	98.4	91.5	1.0457	5.85263e-54	9.09499e-50
PSC	h	68.3	33	1.72566	3.8181e-52	5.93333e-48
PSC	CG5953	81.5	55.4	1.22045	1.00127e-51	1.55598e-47
PSC	chrb	46.6	13.3	1.11279	4.75393e-51	7.3876e-47
PSC	CG1607	26.5	4.4	0.727424	1.29348e-50	2.01007e-46
PSC	CG18815	64.6	27.9	1.00453	2.44222e-50	3.79521e-46
PSC	Lip4	50.8	15.2	0.871139	8.40593e-49	1.30628e-44
PSC	Gadd45	91.5	85.6	1.3216	6.12504e-48	9.51832e-44
PSC	Xrp1	98.4	91.3	0.798059	1.4404e-44	2.23838e-40
PSC	Swim	42.9	12.5	0.981587	3.9242e-44	6.09821e-40
PSC	brat	69.8	39	1.20973	5.76701e-44	8.96193e-40
PSC	CG32138	84.7	65.8	0.998662	6.93184e-43	1.07721e-38
PSC	CG8620	91.5	78.8	1.06718	8.97199e-42	1.39425e-37
PSC	CG5059	58.2	25	0.962174	2.34586e-41	3.64547e-37
PSC	Ance	100	85.4	0.616903	7.51415e-41	1.1677e-36
PSC	ITP	58.2	26.8	0.999874	2.15606e-37	3.35051e-33
PSC	Gapdh2	90.5	77.8	0.791154	3.26091e-35	5.06746e-31
PSC	CG9821	100	99.3	0.633169	8.89166e-35	1.38176e-30
PSC	alphaTub84B	100	98.9	0.495243	1.81407e-33	2.81907e-29
PSC	Hsromega	90.5	83	0.895437	4.24367e-32	6.59467e-28
PSC	olf186-M	83.6	74	0.872067	3.69525e-31	5.74241e-27
PSC	CG11337	28	7.5	0.638567	8.41749e-30	1.30808e-25
PSC	Ance-2	37	12.5	0.84282	1.88442e-29	2.92839e-25
PSC	CG13631	73	59.1	1.00771	2.41017e-29	3.74541e-25
PSC	CG6770	85.7	67.5	0.774039	1.42327e-28	2.21176e-24
PSC	CG5196	47.6	21.6	0.87845	1.6312e-28	2.53488e-24
PSC	Ssdp	64.6	42.4	0.8709	1.36502e-26	2.12124e-22
PSC	CG13868	64.6	46.7	1.11033	5.8602e-26	9.10675e-22
PSC	Hsc70-3	96.8	93.1	0.693714	3.3623e-25	5.22501e-21
PSC	Dys	41.3	17.2	0.786475	8.21582e-25	1.27674e-20
PSC	Ilp6	45.5	20.9	0.98895	1.0557e-24	1.64056e-20
PSC	fend	29.1	9.2	0.672635	3.58822e-24	5.5761e-20
PSC	dally	40.7	18	0.768799	1.10803e-22	1.72189e-18
PSC	hipk	51.3	28.2	0.808551	2.03715e-22	3.16573e-18
PSC	CG31522	26.5	8.3	0.676364	2.05571e-22	3.19457e-18
PSC	aay	28	9	0.70492	3.03555e-22	4.71724e-18
PSC	trol	54	29.9	0.726749	6.14464e-22	9.54877e-18
PSC	CG17508	58.2	39.1	0.808907	2.12609e-21	3.30394e-17
PSC	mspo	47.6	25.2	0.77809	1.50358e-20	2.33657e-16
PSC	CG16713	49.2	27.5	2.13455	2.1011e-20	3.26511e-16
PSC	Su(Tpl)	68.3	52.7	0.716157	3.23966e-20	5.03443e-16
PSC	sgg	69.3	60.5	0.769829	1.87444e-19	2.91289e-15
PSC	Nrt	77.8	69.5	0.737489	4.13374e-19	6.42384e-15
PSC	ftz-f1	36	16	0.910651	4.75055e-19	7.38235e-15
PSC	CR42862	86.8	82.5	0.58631	1.25628e-18	1.95227e-14
PSC	CG32103	72	63.4	0.806896	1.84734e-18	2.87077e-14
PSC	Mdh1	67.7	54.6	0.684036	2.67611e-18	4.15868e-14
PSC	sqh	73	70.6	0.84195	1.0218e-17	1.58787e-13
PSC	glob1	28	10.7	0.600751	1.96746e-17	3.05744e-13
PSC	CG45050	89.4	87.6	0.539066	4.74201e-17	7.36908e-13
PSC	Unr	84.7	80.6	0.553285	6.19821e-17	9.63202e-13
PSC	Hsp27	72.5	55.3	0.576567	2.97852e-16	4.62861e-12
PSC	ct	68.3	57.8	0.730894	5.83353e-16	9.0653e-12
PSC	capu	64.6	53.9	0.745467	6.24438e-16	9.70376e-12
PSC	aPKC	41.3	23	0.745277	6.80022e-16	1.05675e-11
PSC	slmb	44.4	25.8	0.601027	2.89808e-15	4.50362e-11
PSC	Df31	99.5	97.9	0.334542	4.95601e-15	7.70164e-11
PSC	Hex-A	46.6	29	0.863021	1.55276e-14	2.41299e-10
PSC	CG33229	27	11.2	0.540326	1.66899e-14	2.59361e-10
PSC	ERp60	95.2	94.3	0.370089	2.08165e-14	3.23488e-10
PSC	edl	45.5	28.8	0.89821	2.47844e-14	3.85149e-10
PSC	CG13004	29.6	13.5	0.748544	2.4862e-14	3.86356e-10
PSC	scyl	48.7	30.6	0.980186	2.85848e-14	4.44208e-10
PSC	glec	29.1	12.8	0.830683	7.35639e-14	1.14318e-09
PSC	hdc	77.8	70.9	0.564306	3.24903e-13	5.049e-09
PSC	KdelR	84.1	85.1	0.419192	3.31508e-13	5.15164e-09
PSC	spen	79.9	75.3	0.445855	4.20921e-13	6.54111e-09
PSC	CG9836	62.4	55.3	0.642518	6.07567e-13	9.4416e-09
PSC	sbb	54	39.3	0.580254	6.16146e-13	9.5749e-09
PSC	mnd	54.5	39.8	0.635637	7.29092e-13	1.13301e-08
PSC	Rel	90.5	91	0.428118	1.03239e-12	1.60433e-08
PSC	Imp	84.7	85.5	0.480697	1.38879e-12	2.15818e-08
PSC	CG6051	42.3	26.6	0.611271	1.90658e-12	2.96283e-08
PSC	Dip-B	72.5	68.4	0.513489	2.44861e-12	3.80514e-08
PSC	CG9171	42.9	27.9	0.775426	2.78602e-12	4.32948e-08
PSC	CG34376	28	13.2	0.614232	3.56887e-12	5.54602e-08
PSC	NijA	72	63.7	0.785649	1.11369e-11	1.73068e-07
PSC	CG43736	53.4	40.5	0.63895	1.41988e-11	2.20649e-07
PSC	betaTub56D	97.9	98.6	0.265166	1.52472e-11	2.36941e-07
PSC	CG11486	63.5	54.9	0.638061	1.63589e-11	2.54218e-07
PSC	CG5535	33.9	18.8	0.574644	2.21038e-11	3.43494e-07
PSC	Arc1	78.8	79.5	0.883719	2.44202e-11	3.7949e-07
PSC	Spn55B	58.7	50.9	0.83037	2.76932e-11	4.30353e-07
PSC	Ubi-p5E	74.6	74.6	0.4706	3.00248e-11	4.66586e-07
PSC	CG9328	58.7	47.5	0.594203	6.77865e-11	1.0534e-06
PSC	Ald	75.7	72	0.474195	9.578e-11	1.48842e-06
PSC	fs(1)h	70.4	65.9	0.50353	2.02258e-10	3.14308e-06
PSC	jim	41.8	28.3	0.655307	2.98434e-10	4.63766e-06
PSC	pdgy	42.3	28.9	0.600459	3.07615e-10	4.78034e-06
PSC	CaBP1	76.2	76.7	0.375255	5.97483e-10	9.28488e-06
PSC	shn	47.1	34.1	0.621935	7.10316e-10	1.10383e-05
PSC	Chmp1	79.9	80.3	0.603294	1.47531e-09	2.29263e-05
PSC	emc	67.2	70.2	0.986083	1.68671e-09	2.62115e-05
PSC	Dg	25.4	12.7	0.539355	1.8396e-09	2.85874e-05
PSC	CG11138	47.6	36.1	0.607392	2.00369e-09	3.11373e-05
PSC	Gp93	78.8	74.5	0.354648	2.27535e-09	3.53589e-05
PSC	tna	36.5	22.4	0.549448	2.60125e-09	4.04234e-05
PSC	IP3K2	31.7	17.8	0.539878	2.66917e-09	4.14789e-05
PSC	CHES-1-like	36	22.9	0.536654	3.21123e-09	4.99025e-05
PSC	CtBP	83.1	85.3	0.33703	5.68496e-09	8.83443e-05
PSC	mfas	61.4	56.5	0.593158	6.12073e-09	9.51161e-05
PSC	CG2918	58.7	52.1	0.548437	7.19662e-09	0.000111836
PSC	jdp	34.9	22.1	0.55855	9.5653e-09	0.000148645
PSC	kay	76.2	71.3	0.394504	1.13832e-08	0.000176896
PSC	CG8177	68.8	68.6	0.530883	1.15417e-08	0.000179357
PSC	kraken	44.4	35.2	0.599034	1.78324e-08	0.000277115
PSC	Gug	28	15.4	0.390686	1.92616e-08	0.000299325
PSC	CG43739	39.2	28.3	0.772956	2.02943e-08	0.000315374
PSC	roX2	37.6	24.7	0.555171	3.43682e-08	0.000534081
PSC	Syx1A	70.4	71	0.505393	5.30062e-08	0.000823716
PSC	CG9911	62.4	60	0.455832	1.02655e-07	0.00159526
PSC	NUCB1	77.2	78.8	0.322916	1.34599e-07	0.00209167
PSC	puc	67.7	66.4	0.446653	1.56787e-07	0.00243647
PSC	ATP8B	66.7	64.3	0.523016	1.67291e-07	0.0025997
PSC	fray	36	24.7	0.404744	1.95278e-07	0.00303462
PSC	Mrtf	28	17	0.572804	2.69438e-07	0.00418706
PSC	CG13624	35.4	23.9	0.579066	2.78133e-07	0.00432219
PSC	dnc	45.5	36.1	0.530854	3.94307e-07	0.00612753
PSC	pirk	66.7	67.1	0.639167	5.25635e-07	0.00816837
PSC	Oatp74D	31.2	20.2	0.491689	5.55062e-07	0.00862566
PSC	CycG	95.8	96	0.280503	8.08506e-07	0.0125642
PSC	loco	49.7	42	0.518551	8.99801e-07	0.0139829
PSC	Akap200	78.3	78.7	0.287145	9.14645e-07	0.0142136
PSC	CG5793	27.5	17	0.521492	1.02977e-06	0.0160027
PSC	Nup93-1	27.5	17	0.41062	1.16442e-06	0.018095
PSC	RnrS	32.8	21.5	0.455353	1.92109e-06	0.0298538
PSC	kcc	27	16.6	0.341837	2.22056e-06	0.0345076
PSC	sty	69.8	65.9	0.413649	2.86834e-06	0.044574
PSC	Tis11	70.4	72.4	0.363043	2.87029e-06	0.0446043
PSC	tara	32.3	22.1	0.462685	3.15875e-06	0.0490869
PSC	Smox	43.9	37.1	0.477534	3.20154e-06	0.0497519
PSC	CG10082	36	26.5	0.468085	3.22226e-06	0.050074
PSC	Jra	79.4	83.5	0.327611	3.28659e-06	0.0510737
PSC	flw	46.6	39.5	0.500455	4.00796e-06	0.0622836
PSC	cpo	26.5	16.2	0.444033	5.10906e-06	0.0793948
PSC	Pdcd4	75.7	80.2	0.389308	7.37754e-06	0.114647
PSC	vib	73	76.6	0.356354	7.8561e-06	0.122084
PSC	CAP	47.1	40.1	0.4634	1.17135e-05	0.182028
PSC	Crtc	41.8	34.1	0.526728	1.20927e-05	0.187921
PSC	Fim	63	63.5	0.528812	1.21062e-05	0.18813
PSC	GstE12	63.5	63.2	0.380575	1.25016e-05	0.194275
PSC	CG10337	28.6	19.2	0.41044	1.62481e-05	0.252495
PSC	LamC	66.1	68.3	0.4789	1.7416e-05	0.270645
PSC	MESK2	50.8	48.3	0.599485	1.98453e-05	0.308396
PSC	Dif	27.5	18.7	0.449216	2.2473e-05	0.34923
PSC	sn	32.8	21.3	0.357541	2.53161e-05	0.393412
PSC	Flo2	34.9	27	0.514848	2.76749e-05	0.430068
PSC	Diap1	47.1	43.4	0.512163	3.1862e-05	0.495136
PSC	CG13585	60.3	61.6	0.355228	3.46572e-05	0.538573
PSC	Atg8a	79.4	84.5	0.309136	3.84225e-05	0.597085
PSC	Aps	58.2	57.4	0.360634	4.24354e-05	0.659446
PSC	hang	30.7	22.9	0.574036	4.63053e-05	0.719585
PSC	CrebB	50.8	49	0.429488	5.08385e-05	0.79003
PSC	drongo	49.2	45.6	0.450677	5.44783e-05	0.846593
PSC	ttk	41.8	36.1	0.486326	6.87029e-05	1
PSC	roX1	64	54.3	0.42815	6.95967e-05	1
PSC	srp	53.4	51.4	0.37359	8.47874e-05	1
PSC	Pgm	27.5	19.4	0.394105	8.65213e-05	1
PSC	PRL-1	70.9	74.4	0.31918	9.68743e-05	1
PSC	fwe	41.8	38.2	0.440331	0.000125448	1
PSC	cathD	73	77.8	0.374816	0.000128406	1
PSC	ZnT41F	34.9	28.4	0.41126	0.000140537	1
PSC	rdx	47.1	44.8	0.497977	0.00015101	1
PSC	CHMP2B	57.1	59	0.456378	0.000157767	1
PSC	hts	33.3	26.5	0.421811	0.000164236	1
PSC	Spn42Da	54	56.1	0.528989	0.000233658	1
PSC	qm	32.8	25.1	0.295265	0.000287416	1
PSC	mmy	47.6	46.3	0.403442	0.00032765	1
PSC	PGRP-LB	48.7	41.1	0.41325	0.000338145	1
PSC	Keap1	48.7	46.4	0.41219	0.000363732	1
PSC	His3.3B	59.8	63.7	0.335785	0.000394868	1
PSC	crol	47.6	46.1	0.387004	0.000451399	1
PSC	Ugt58Fa	39.2	34.5	0.420635	0.000474639	1
PSC	skap	55	56.5	0.362801	0.0005109	1
PSC	lola	57.7	60	0.375422	0.000613299	1
PSC	NAT1	63.5	68	0.405157	0.000614981	1
PSC	DCP2	25.9	19	0.37845	0.000763501	1
PSC	yuri	26.5	19.6	0.396524	0.000783941	1
PSC	CD98hc	60.3	66.3	0.537412	0.000789605	1
PSC	E2f1	54.5	54.1	0.358093	0.000850832	1
PSC	Atf3	40.7	37.6	0.461966	0.000965882	1
PSC	Cct1	57.1	60.8	0.37649	0.00102501	1
PSC	ergic53	52.9	52.2	0.323133	0.00113297	1
PSC	trx	28	21.2	0.319192	0.00115619	1
PSC	cnc	61.4	68.3	0.349408	0.00139073	1
PSC	fru	30.7	25	0.418077	0.00162013	1
PSC	CR45018	48.1	43	0.483627	0.001953	1
PSC	Lk6	72	75.8	0.273748	0.00203018	1
PSC	Pak3	56.1	57.8	0.321659	0.00205035	1
PSC	CHOp24	73	80	0.25204	0.00254133	1
PSC	Eno	55.6	59.7	0.392681	0.00280424	1
PSC	CG10383	26.5	21.1	0.351989	0.00324991	1
PSC	scu	59.8	68.8	0.402859	0.00328238	1
PSC	tai	34.9	31.5	0.382889	0.0036623	1
PSC	C3G	30.7	26.6	0.489266	0.00464494	1
PSC	Pabp2	57.1	61.6	0.304015	0.00625293	1
PSC	CG30497	67.2	71.8	0.268102	0.00693332	1
PSC	CG7920	44.4	44.2	0.307779	0.00770392	1
PSC	SNF4Agamma	31.2	28.2	0.471639	0.00834153	1
PSC	CG11686	49.7	49	0.309558	0.00863254	1
PSC	Rbp1-like	28.6	24.2	0.306261	0.00945675	1
PSC	CG10376	42.9	42.3	0.305158	0.0099749	1
PH	Ance	98.8	77	1.89284	0	0
PH	IM18	62.3	11.1	1.86964	0	0
PH	CecA2	75.7	38.5	1.46977	0	0
PH	Tep4	96.6	76.1	1.432	0	0
PH	CG42566	95.1	73.7	1.19951	0	0
PH	CR43855	94	71.1	1.14628	0	0
PH	CecA1	66.4	35.8	0.938443	0	0
PH	CecC	70.7	47.4	0.723012	0	0
PH	NK7.1	50.2	13.4	0.678708	0	0
PH	CAP	61.7	26.3	0.667988	0	0
PH	PGRP-LB	60.6	28.8	0.6461	0	0
PH	Lip4	31.1	5.6	0.601403	0	0
PH	CG31174	31	9.8	0.586161	0	0
PH	CG13160	26.1	1.7	0.57113	0	0
PH	Nop60B	80.5	59	0.511064	0	0
PH	mthl6	74.6	53.4	0.497963	0	0
PH	NHP2	69.9	44.6	0.483452	0	0
PH	nop5	76.5	54.3	0.482019	0	0
PH	FK506-bp1	87.3	72.6	0.480461	0	0
PH	Nop56	71.9	49	0.474241	0	0
PH	CG8317	27.5	7.5	0.447621	0	0
PH	CG11236	36.9	11.6	0.41762	0	0
PH	CG11267	88.6	76.6	0.409343	0	0
PH	Gapdh2	86.5	72.4	0.402047	0	0
PH	CG7911	87	74.7	0.390908	0	0
PH	sesB	99.7	98.9	0.380183	0	0
PH	CG10433	27.4	6.1	0.29111	0	0
PH	Hsc70-4	97.6	95.6	0.260491	0	0
PH	RpL41	100	100	0.259334	0	0
PH	hoip	73.6	52.9	0.46621	5.96317e-307	9.26676e-303
PH	Dro	49.9	26.2	0.976016	2.16158e-306	3.3591e-302
PH	et	53.8	30.5	0.433128	9.60992e-302	1.49338e-297
PH	ATPsyn-beta	98.1	95.3	0.264371	1.0823e-301	1.68189e-297
PH	CG33225	44.5	20.8	0.711137	1.22499e-297	1.90363e-293
PH	mod	80.9	65.4	0.402052	3.66429e-281	5.6943e-277
PH	GstD3	73	46	0.358947	7.48048e-271	1.16247e-266
PH	CG3800	99.6	99.1	0.251813	5.21552e-268	8.10492e-264
PH	Nap1	90.8	83.7	0.304474	5.79849e-264	9.01086e-260
PH	ITP	40.2	18.6	0.38754	1.25588e-262	1.95164e-258
PH	Nlp	93.5	88.6	0.294102	2.69456e-254	4.18734e-250
PH	vig2	88.4	79.7	0.322864	7.22328e-252	1.1225e-247
PH	CG44250	70.5	49.6	0.435086	9.44854e-247	1.4683e-242
PH	CG31431	65.8	42.8	0.367336	3.01735e-243	4.68896e-239
PH	Sodh-2	53.9	32.5	0.40753	1.50342e-226	2.33632e-222
PH	Fib	58.6	37.6	0.358291	3.01201e-225	4.68066e-221
PH	stv	34.8	15.3	0.291849	1.39559e-224	2.16875e-220
PH	Sr-CIII	38.9	18.6	0.315115	1.05754e-223	1.64342e-219
PH	CG6656	42.8	23	0.413216	5.34529e-217	8.30658e-213
PH	CG6299	43.9	24.4	0.353525	3.72689e-212	5.79159e-208
PH	CG3011	53.9	33.4	0.318911	8.136e-210	1.26433e-205
PH	CG42394	97.9	90.6	0.265129	1.3157e-196	2.0446e-192
PH	CG4038	65	47.3	0.344714	3.56493e-192	5.53991e-188
PH	CG8545	51.5	32.1	0.333434	5.88763e-189	9.14938e-185
PH	CG18812	42.2	24.4	0.351596	5.33207e-182	8.28604e-178
PH	Rm62	87.7	80.5	0.271862	2.69016e-174	4.18051e-170
PH	CG3348	34.5	17.7	0.482757	1.62337e-167	2.52271e-163
PH	CG10576	82.1	70.6	0.267902	3.32172e-167	5.16195e-163
PH	Sam-S	63.7	47.2	0.287181	4.21475e-166	6.54973e-162
PH	GstE6	59.5	42.5	0.337088	5.74507e-162	8.92784e-158
PH	Hsp60	72.3	58.7	0.298727	7.8185e-153	1.21499e-148
PH	Tom40	57.8	40.7	0.276339	1.49576e-145	2.32441e-141
PH	GILT3	56.5	37.5	0.252546	4.38088e-143	6.80789e-139
PH	P32	60.8	45.2	0.282197	5.89251e-139	9.15695e-135
PH	zfh1	91.9	87.2	0.264875	2.29863e-135	3.57208e-131
PH	CG13096	49.3	33.1	0.286211	1.61839e-133	2.51499e-129
PH	CG5953	64.7	49.9	0.262837	3.97736e-130	6.18081e-126
PH	CG6767	63.1	49.2	0.285903	1.28698e-123	1.99997e-119
PH	CG7637	56.4	41.1	0.2702	3.57876e-119	5.56139e-115
PH	Gmap	47.7	32.8	0.267179	1.12151e-112	1.74282e-108
PH	CecB	50.1	34.1	0.332298	1.41054e-108	2.19198e-104
PH	Adgf-A	58.6	47.4	0.2529	1.06456e-89	1.65432e-85
PH	AttA	38.1	27.1	0.449586	8.24476e-74	1.28124e-69
PM	Cg25C	86.7	22.6	1.89779	0	0
PM	Glt	84.7	17.6	1.86141	0	0
PM	BM-40-SPARC	97.1	38.7	1.75767	0	0
PM	vkg	80.5	17.2	1.58801	0	0
PM	Pxn	88.1	28.1	1.42879	0	0
PM	CG8501	49.1	14.6	1.3946	0	0
PM	Ppn	78.8	39.9	1.39437	0	0
PM	CG34331	86.3	34.1	1.39062	0	0
PM	Sr-CI	75.4	18.5	1.38644	0	0
PM	Drs	43.3	19.8	1.28838	0	0
PM	Hml	92.7	62.6	1.25423	0	0
PM	CG1092	78.2	22.2	1.24984	0	0
PM	Cys	76.9	28	1.18203	0	0
PM	NtR	73.7	22.5	1.14142	0	0
PM	Ggamma30A	42.3	7.5	1.12125	0	0
PM	NimC1	54.4	8.1	1.08321	0	0
PM	regucalcin	99.6	91.6	1.0748	0	0
PM	CG9372	75	21.8	1.01626	0	0
PM	l(1)G0289	70.8	22.6	0.999748	0	0
PM	CG43124	84.7	30.7	0.988634	0	0
PM	NimB4	82.5	45.1	0.9601	0	0
PM	vir-1	50.1	18.3	0.936838	0	0
PM	CG42807	93	53.5	0.928354	0	0
PM	CG34437	56.8	11.7	0.870108	0	0
PM	LanB1	85.2	53.2	0.867205	0	0
PM	CG2444	68.4	36.8	0.865612	0	0
PM	Ance-5	46.6	8.5	0.834714	0	0
PM	CG42711	44.6	7	0.783589	0	0
PM	eater	75.7	41.2	0.779786	0	0
PM	LanA	72.2	38.7	0.773351	0	0
PM	lectin-24Db	65.1	25.4	0.768238	0	0
PM	spz	89.4	63.7	0.766567	0	0
PM	Idgf3	85.5	59.4	0.765673	0	0
PM	CG34054	31.9	2.6	0.744421	0	0
PM	CG5399	68.1	41.9	0.739997	0	0
PM	Tig	50	9.1	0.73476	0	0
PM	lectin-24A	38.8	12.5	0.731695	0	0
PM	CG31777	84.2	60	0.731596	0	0
PM	LanB2	54.1	14.5	0.730593	0	0
PM	Cp1	90.9	73.7	0.723323	0	0
PM	kuz	75.3	31.7	0.719271	0	0
PM	Tep1	83.6	48.2	0.712812	0	0
PM	Idgf1	50.3	13.9	0.707034	0	0
PM	CG30090	70.6	46.1	0.706584	0	0
PM	CG6310	86.2	65.8	0.691675	0	0
PM	CG43125	62.4	19.8	0.682001	0	0
PM	trio	82.6	58	0.675629	0	0
PM	Tsp42Ee	66.6	32	0.669695	0	0
PM	nAChRbeta3	75.2	42.1	0.664866	0	0
PM	fat-spondin	26.5	3.5	0.657859	0	0
PM	CG5397	46.8	13.6	0.657641	0	0
PM	CG17574	73.3	49.3	0.646414	0	0
PM	PGRP-SA	45.9	18.4	0.645867	0	0
PM	vsg	90.8	83.7	0.615273	0	0
PM	Rip11	64.5	35.5	0.609482	0	0
PM	yellow-f	60	22.7	0.60364	0	0
PM	NijA	73.8	51.9	0.600622	0	0
PM	Ten-m	42.9	14.4	0.597278	0	0
PM	Idh	75.7	48.6	0.590046	0	0
PM	CG34436	39.4	6.2	0.573736	0	0
PM	CG31337	91.5	78.1	0.568774	0	0
PM	SppL	59.5	32.7	0.556174	0	0
PM	kay	78.4	63	0.547845	0	0
PM	Hexo2	83.5	64.3	0.54616	0	0
PM	CG30456	38.8	11.4	0.52868	0	0
PM	AnxB9	97.3	92.2	0.52738	0	0
PM	CG17760	73.3	44	0.522161	0	0
PM	CG3505	70.4	46.5	0.521565	0	0
PM	CG12290	46.3	18.7	0.513013	0	0
PM	CG3328	27.2	3.7	0.502063	0	0
PM	CG43236	85.8	67.3	0.496544	0	0
PM	kek1	48.6	23.4	0.492	0	0
PM	Act42A	99.7	97.7	0.491845	0	0
PM	Gel	81	58	0.486446	0	0
PM	pigs	41.2	14.6	0.484402	0	0
PM	Plod	69.4	45.4	0.477566	0	0
PM	CG31673	40.1	14.1	0.474008	0	0
PM	MP1	50.5	25.2	0.471223	0	0
PM	CG32138	78.4	51.3	0.465711	0	0
PM	drpr	33.8	9.2	0.461424	0	0
PM	CG5973	32.6	6	0.461161	0	0
PM	Swip-1	78.8	57.8	0.45222	0	0
PM	capt	81.2	65.1	0.44593	0	0
PM	CG5322	50.2	24.1	0.439165	0	0
PM	CG30463	34	10.7	0.434192	0	0
PM	Karl	91.1	80.8	0.427703	0	0
PM	CG14523	28.6	3.4	0.427342	0	0
PM	Ndae1	30.3	6.7	0.423755	0	0
PM	CG7777	96	78.8	0.420737	0	0
PM	E(spl)mbeta-HLH	81.2	51.6	0.419126	0	0
PM	cindr	81.3	63.9	0.416716	0	0
PM	nuf	34.8	11.1	0.411848	0	0
PM	CG5210	99	97.2	0.366236	0	0
PM	lectin-28C	37.1	10.8	0.361255	0	0
PM	CG1572	96.4	89.9	0.335419	0	0
PM	Npc2a	83.1	68.2	0.406248	4.49705e-301	6.98842e-297
PM	ERp60	95.7	92.6	0.299693	1.65167e-296	2.5667e-292
PM	CG30414	27.9	7.7	0.400023	2.96595e-293	4.60908e-289
PM	Mmp1	81.1	65	0.518322	9.00119e-290	1.39879e-285
PM	CG14629	92.4	85.9	0.409706	7.60608e-283	1.18198e-278
PM	CG17337	76.2	60.2	0.34521	2.32549e-281	3.61381e-277
PM	Oat	59.9	35.2	0.425431	1.02179e-278	1.58786e-274
PM	Inos	70.2	52.8	0.552102	1.11113e-278	1.72669e-274
PM	ena	48.5	26.1	0.451701	1.15984e-274	1.8024e-270
PM	CG2493	72.8	56.2	0.377456	2.33908e-271	3.63493e-267
PM	Pdi	95.9	93.1	0.284462	3.8485e-271	5.98056e-267
PM	Myo31DF	66.7	47.3	0.405855	2.09861e-266	3.26124e-262
PM	Cyp4e2	50.8	28.9	0.386467	1.06707e-262	1.65823e-258
PM	CG14291	30.9	11.1	0.38569	1.4108e-262	2.19238e-258
PM	l(3)05822	45.9	24	0.392998	1.01905e-261	1.58361e-257
PM	CG5377	48	26.7	0.413375	4.24808e-261	6.60152e-257
PM	Act5C	100	99.5	0.275869	8.42191e-258	1.30876e-253
PM	CG30344	36.7	15.8	0.348748	1.09931e-257	1.70833e-253
PM	GlcAT-P	57.6	37.1	0.447033	4.24057e-257	6.58984e-253
PM	scf	78.8	65.9	0.392861	1.04391e-254	1.62223e-250
PM	mthl2	55	33.9	0.391168	9.28869e-254	1.44346e-249
PM	CG11791	72.4	54.9	0.376734	6.26677e-248	9.73856e-244
PM	cact	69.4	50.2	0.399573	1.00333e-241	1.55918e-237
PM	Spn42Dc	26.9	8.6	0.290928	4.40837e-241	6.85061e-237
PM	CG4398	43.5	23.2	0.380801	7.77269e-240	1.20788e-235
PM	Lamp1	78.2	65.5	0.353603	2.41954e-238	3.75997e-234
PM	pum	89.5	81.5	0.300378	1.75922e-235	2.73382e-231
PM	CG42674	61.1	41.4	0.378196	3.72608e-230	5.79033e-226
PM	Cht2	29.8	11.2	0.339267	1.35594e-229	2.10713e-225
PM	zip	88.5	80.1	0.365939	1.48233e-229	2.30355e-225
PM	ct	66.6	47.8	0.364946	2.89837e-227	4.50406e-223
PM	Vha16-1	97.6	95.7	0.276825	6.19733e-225	9.63066e-221
PM	cer	76.6	61.2	0.368776	4.79307e-223	7.44843e-219
PM	CG8066	29.7	11.6	0.302513	1.19727e-217	1.86055e-213
PM	Gadd45	89.3	81.3	0.414267	4.69595e-216	7.2975e-212
PM	shep	95.9	91.9	0.275254	9.81839e-214	1.52578e-209
PM	CG11686	58.6	37.6	0.34648	1.04533e-212	1.62445e-208
PM	CG15098	96.7	93.2	0.252164	2.38948e-212	3.71325e-208
PM	Cyp9f2	28.9	11.3	0.296203	8.14536e-212	1.26579e-207
PM	CG8300	62.8	45.9	0.370175	5.27126e-209	8.19153e-205
PM	Rap2l	57.2	39	0.358477	2.69615e-208	4.18982e-204
PM	Clc	88	82.3	0.28174	4.71792e-200	7.33165e-196
PM	Crc	97.7	96	0.258825	6.0026e-200	9.32804e-196
PM	CG9917	44	25.3	0.344885	5.5818e-198	8.67412e-194
PM	crq	30.2	13.3	0.364197	1.60258e-192	2.49041e-188
PM	CG3558	44.3	25.7	0.315772	4.85704e-192	7.54784e-188
PM	CG10527	81.5	70.6	0.306987	8.08057e-191	1.25572e-186
PM	Rho1	91.1	87.4	0.289128	2.14568e-188	3.33438e-184
PM	wge	48.1	30.3	0.348525	2.63896e-188	4.10094e-184
PM	CG15695	30.6	13.8	0.300169	3.79029e-187	5.89011e-183
PM	Sap-r	71.5	58.6	0.387088	9.82701e-187	1.52712e-182
PM	CG9932	61.1	43.6	0.389394	1.49251e-181	2.31936e-177
PM	CG5854	53.5	35.9	0.405249	3.77986e-181	5.87391e-177
PM	CG33461	54.1	37.3	0.362361	3.03066e-180	4.70965e-176
PM	Arpc3B	71.7	58.1	0.317166	1.61918e-177	2.51621e-173
PM	fog	40.8	23.3	0.337214	1.70431e-176	2.6485e-172
PM	Mvl	47.8	30.7	0.355485	4.09607e-175	6.3653e-171
PM	NimB5	70	57.7	0.34407	1.33228e-173	2.07036e-169
PM	rush	74	62.3	0.315136	1.91412e-173	2.97454e-169
PM	CG10863	57.8	41.7	0.36212	2.4443e-171	3.79844e-167
PM	CG12522	48.4	30.3	0.485213	8.35396e-171	1.29821e-166
PM	CG10131	44.6	26.9	0.455663	1.85902e-170	2.88892e-166
PM	Thor	52.7	34.1	0.402343	2.63981e-170	4.10227e-166
PM	Zip99C	41.6	23.8	0.386087	3.35681e-169	5.21649e-165
PM	Cpr49Ac	26.1	11.3	1.01096	9.85989e-169	1.53223e-164
PM	CG13585	67.8	54.3	0.299063	1.76471e-168	2.74237e-164
PM	CG4091	38.9	22.1	0.289493	1.16797e-166	1.81502e-162
PM	CG2065	36.6	19.2	0.358053	1.13898e-165	1.76998e-161
PM	Myo61F	53	37	0.300106	6.78829e-162	1.0549e-157
PM	rogdi	39.5	22.9	0.286896	7.87649e-162	1.22401e-157
PM	CG30187	39.8	22.6	0.276515	1.01714e-159	1.58064e-155
PM	CG16713	35.3	18.7	0.486542	2.43021e-158	3.77654e-154
PM	Vamp7	56	40.1	0.328984	2.79995e-157	4.35111e-153
PM	luna	42.6	26	0.324102	5.501e-156	8.54856e-152
PM	RhoGAP92B	42.1	26.1	0.286797	1.64932e-152	2.56304e-148
PM	IP3K1	55.2	38.7	0.396558	3.84974e-150	5.98249e-146
PM	Atpalpha	73.8	63.1	0.257028	1.73679e-149	2.69896e-145
PM	Rabex-5	40.5	24.4	0.280878	2.94483e-148	4.57626e-144
PM	rost	52.3	36.4	0.32435	9.14929e-147	1.4218e-142
PM	Fer2LCH	82.1	74.4	0.296014	1.58295e-146	2.4599e-142
PM	SH3PX1	44.4	28.4	0.280915	1.6951e-146	2.63419e-142
PM	emc	75.4	64	0.2645	7.40506e-146	1.15075e-141
PM	kst	47.2	32.3	0.342311	7.4661e-143	1.16023e-138
PM	spir	40.5	24.2	0.333111	3.95711e-140	6.14935e-136
PM	svr	46.1	30.3	0.285052	4.67652e-140	7.26732e-136
PM	CG1399	33.5	18.7	0.269543	5.81806e-137	9.04127e-133
PM	Nplp2	93.4	89.5	0.378486	7.19413e-137	1.11797e-132
PM	Best1	32	17.4	0.252705	1.4936e-135	2.32106e-131
PM	Cortactin	62.6	49.8	0.293082	2.01363e-134	3.12919e-130
PM	PGRP-LD	44.3	28.8	0.28215	2.14462e-134	3.33273e-130
PM	RhoL	60	46.7	0.318684	1.33774e-133	2.07885e-129
PM	CG6701	64.7	50.6	0.297976	1.66959e-132	2.59455e-128
PM	Past1	67.9	55.6	0.292302	1.0524e-130	1.63542e-126
PM	CG13384	31.2	17.3	0.290158	5.78277e-130	8.98643e-126
PM	pnt	36.6	22.5	0.313228	1.72521e-123	2.68098e-119
PM	Fkbp14	71.4	62.7	0.256925	1.29039e-119	2.00527e-115
PM	Arf51F	69.1	59	0.263812	4.13741e-118	6.42953e-114
PM	Hsc70-3	94.3	91.9	0.295386	3.11207e-115	4.83616e-111
PM	CG10413	33.7	20.3	0.257125	1.16218e-113	1.80604e-109
PM	CG8602	39.6	26.3	0.303159	2.9682e-113	4.61259e-109
PM	Reg-5	49.6	36.2	0.319147	3.61366e-112	5.61563e-108
PM	mamo	66.6	56.8	0.306782	2.57694e-111	4.00457e-107
PM	Sur-8	38.5	24.9	0.279849	1.34366e-109	2.08805e-105
PM	spict	58.4	46.2	0.265757	3.02925e-108	4.70745e-104
PM	CG6084	82.2	78.2	0.305429	3.37621e-105	5.24663e-101
PM	GstE2	47.8	34.8	0.273141	1.37908e-101	2.14309e-97
PM	Snx3	67.9	59.3	0.270488	2.0134e-100	3.12882e-96
PM	cib	94.6	90.8	0.309629	7.55724e-95	1.1744e-90
PM	CG43175	28	16.2	0.495063	5.91163e-93	9.18667e-89
PM	CG31717	57.5	46.8	0.253584	4.16634e-92	6.4745e-88
PM	CR42715	52.5	38.7	0.253414	1.8312e-91	2.84568e-87
PM	alc	33.3	21.8	0.250798	1.39871e-90	2.1736e-86
PM	CG6891	76.1	68.1	0.269535	5.7105e-86	8.87412e-82
PM	sgl	45.5	34.5	0.263367	1.82335e-84	2.83349e-80
PM	GstD7	25.8	15.4	0.300305	1.46374e-83	2.27465e-79
PM	sea	90.1	86.7	0.291659	3.27159e-80	5.08405e-76
PM	dpr17	39.2	28.3	0.313383	4.924e-65	7.65189e-61
PM	fax	24.9	30.1	0.432284	1.58599e-10	2.46463e-06
PM	Hsp23	28.5	31.6	0.417979	0.00381372	1
LM	CG42792	33.8	1	2.10977	0	0
LM	mthl4	72.4	10.2	1.71995	0	0
LM	CG18557	58.2	0.9	1.40344	0	0
LM	betaTub60D	79.1	14.5	2.3593	1.25852e-266	1.95574e-262
LM	CR44316	77.6	15.8	2.01532	3.33495e-262	5.18251e-258
LM	CG33458	45.6	5.1	0.880027	3.7383e-227	5.80931e-223
LM	atilla	28.5	2.3	2.4026	1.42076e-196	2.20786e-192
LM	Socs36E	35.9	3.8	0.643785	7.57955e-187	1.17786e-182
LM	CG10126	50.6	8.7	1.23496	1.79927e-166	2.79607e-162
LM	CG14526	37.9	4.9	0.498443	1.40731e-157	2.18696e-153
LM	CG33462	77.1	27.2	1.6437	3.07154e-148	4.77317e-144
LM	CG6357	43.2	6.6	0.704535	2.2606e-147	3.51298e-143
LM	chic	100	99.5	0.743364	1.3203e-141	2.05174e-137
LM	Pvf2	46.5	8.4	0.74246	2.22547e-137	3.45838e-133
LM	CG16710	27.1	2.9	0.479185	1.48984e-135	2.31522e-131
LM	CG4793	81.8	36.4	1.3503	8.23016e-134	1.27897e-129
LM	Act42A	99.4	98.8	0.901015	7.00305e-133	1.08827e-128
LM	CG42867	47.6	9	0.814054	6.66303e-131	1.03543e-126
LM	CG1648	76.5	32.7	1.55817	2.66559e-123	4.14232e-119
LM	CG7778	48.8	9.9	1.00728	3.97166e-123	6.17197e-119
LM	Act5C	100	99.8	0.6386	1.81632e-122	2.82257e-118
LM	hebe	59.4	16.7	1.13786	1.13327e-121	1.7611e-117
LM	Ac78C	58.2	14.8	0.795605	2.01903e-120	3.13757e-116
LM	e	33.5	5	0.566098	1.59999e-118	2.48638e-114
LM	wun2	33.2	5.1	0.52029	1.83037e-114	2.8444e-110
LM	CG13117	96.8	81.6	1.03466	2.14258e-114	3.32956e-110
LM	Ama	55.9	13.1	0.904259	6.07034e-113	9.43331e-109
LM	cib	99.1	92.7	0.896012	2.74896e-112	4.27189e-108
LM	CG10764	74.7	28.5	0.932584	1.46271e-110	2.27305e-106
LM	Mmp1	97.9	73.3	1.02349	1.62241e-110	2.52122e-106
LM	CG30088	46.8	10.4	0.603495	1.98697e-103	3.08776e-99
LM	yellow-f	83.5	42.2	1.06471	8.22678e-102	1.27844e-97
LM	CG6891	95.9	72	0.84446	8.44488e-96	1.31233e-91
LM	Thor	83.2	43.5	1.16083	2.47155e-95	3.84078e-91
LM	Cpr49Ac	61.2	18.6	1.07663	1.26676e-94	1.96855e-90
LM	CG9989	41.8	9.2	0.591379	1.89885e-90	2.95081e-86
LM	Spn88Eb	73.2	32.9	1.04688	2.52773e-89	3.92809e-85
LM	CG31705	68.8	28.4	0.969793	1.0873e-88	1.68966e-84
LM	Cam	100	99.5	0.778092	1.57859e-88	2.45312e-84
LM	tsr	99.7	99.8	0.473569	9.37836e-88	1.4574e-83
LM	14-3-3epsilon	100	98.4	0.512759	1.10527e-86	1.71758e-82
LM	wun	56.2	17.7	0.728873	8.84966e-86	1.37524e-81
LM	vir-1	77.4	34.8	1.29296	2.10462e-85	3.27058e-81
LM	alphaTub84B	99.4	98.9	0.604778	7.45777e-85	1.15894e-80
LM	CG30287	27.6	4.6	0.305915	1.40487e-84	2.18316e-80
LM	Hsc70-3	99.1	93.1	0.889216	3.0522e-83	4.74312e-79
LM	Abl	60.9	21.6	0.655375	2.22602e-81	3.45924e-77
LM	alphaTub85E	34.1	7.6	2.46742	1.11864e-78	1.73837e-74
LM	schlank	95.9	84	0.678341	2.35577e-77	3.66087e-73
LM	CG33225	70.9	29.4	1.21021	3.79683e-77	5.90028e-73
LM	CG13893	27.1	4.7	0.321064	5.08099e-76	7.89586e-72
LM	fax	70	26.5	0.611815	6.90465e-76	1.07298e-71
LM	CR46093	40	9.9	0.798596	1.23289e-75	1.91591e-71
LM	Rab11	93.2	89	0.651971	1.56119e-75	2.4261e-71
LM	sn	62.4	20.7	0.603852	2.13006e-73	3.31011e-69
LM	CG5835	25.9	4.7	0.913293	5.96962e-72	9.27679e-68
LM	CG8501	73.5	32.5	1.01613	3.72474e-70	5.78825e-66
LM	scb	43.2	11.8	0.417912	8.33795e-69	1.29572e-64
LM	loco	77.1	41.4	0.710839	1.30764e-68	2.03208e-64
LM	AnxB9	98.2	94.9	0.649277	2.27879e-68	3.54124e-64
LM	capt	88.5	73.5	0.704803	9.01157e-67	1.4004e-62
LM	Itgbetanu	35.3	8.7	0.500467	9.73754e-67	1.51321e-62
LM	NLaz	30.9	6.8	0.670597	5.7093e-65	8.87226e-61
LM	Akap200	94.7	78.4	0.58868	6.82431e-65	1.0605e-60
LM	Jra	93.8	83.3	0.669421	6.19889e-64	9.63308e-60
LM	mthl3	31.5	7.3	0.33021	4.4198e-63	6.86837e-59
LM	CG43124	90.9	59.4	0.756848	4.0637e-62	6.31498e-58
LM	Ets21C	64.7	28	0.623786	1.25308e-61	1.94729e-57
LM	R	95.9	90.4	0.733017	9.91682e-61	1.54107e-56
LM	CG18249	45.9	14.4	0.479846	1.3364e-60	2.07676e-56
LM	Mmp2	35.3	9	0.438975	3.51913e-60	5.46873e-56
LM	Vha16-1	99.7	96.7	0.501099	4.86603e-60	7.56181e-56
LM	CG5854	79.1	44.8	0.666463	1.61596e-59	2.51121e-55
LM	Syb	96.5	90.4	0.62592	3.9803e-59	6.18538e-55
LM	CG30046	60.9	25.9	0.581568	1.62722e-58	2.52869e-54
LM	shep	98.5	94	0.53355	5.42715e-58	8.4338e-54
LM	IP3K1	82.9	47	0.672447	1.68017e-57	2.61099e-53
LM	zip	96.2	84.4	0.635673	1.85258e-57	2.87891e-53
LM	Npc2a	92.6	75.9	0.636135	1.9215e-57	2.98602e-53
LM	twf	76.2	43.4	0.727415	2.97635e-56	4.62524e-52
LM	Swip-1	88.2	68.8	0.636863	3.45542e-56	5.36973e-52
LM	Eb1	84.1	66	0.858011	3.57147e-56	5.55007e-52
LM	mys	92.6	77.2	0.686572	5.60137e-56	8.70452e-52
LM	Gp93	87.1	74.3	0.782016	9.39831e-56	1.4605e-51
LM	GstO3	97.6	86	0.598518	1.37788e-55	2.14123e-51
LM	lectin-28C	59.7	24.4	0.609161	3.92519e-54	6.09975e-50
LM	CG32368	47.6	16.6	0.5767	6.4997e-54	1.01005e-49
LM	Vamp7	79.1	48.2	0.603235	2.11016e-53	3.2792e-49
LM	Gprk2	65.3	30.8	0.577108	2.72205e-53	4.23007e-49
LM	CG31523	68.2	37.4	0.66341	9.85701e-53	1.53178e-48
LM	JhI-21	39.7	12.4	0.413488	1.04569e-52	1.62501e-48
LM	CG15083	57.6	23.4	0.560328	1.47961e-52	2.29931e-48
LM	Jupiter	90.3	74	0.790215	2.3197e-52	3.60482e-48
LM	Rho1	93.8	89.3	0.491691	3.04189e-52	4.72709e-48
LM	CG5399	85	55.5	0.928221	7.32794e-52	1.13876e-47
LM	Past1	82.9	61.9	0.636166	8.27664e-51	1.28619e-46
LM	CG1890	91.5	85.8	0.495596	1.67807e-50	2.60773e-46
LM	sqh	87.1	70.3	0.543054	3.17997e-50	4.94168e-46
LM	CG33459	65.6	35.3	0.660796	4.76397e-50	7.40321e-46
LM	CG1572	95.9	93.4	0.463345	7.15769e-50	1.11231e-45
LM	CG18769	41.2	13.7	0.366222	4.59393e-49	7.13896e-45
LM	FER	67.9	34.7	0.587232	9.88723e-49	1.53648e-44
LM	wnd	50	19.5	0.437477	1.85335e-48	2.88011e-44
LM	CG13559	46.8	17.3	0.437449	2.2211e-48	3.45159e-44
LM	Hsp27	85.6	54.9	0.689361	2.75266e-47	4.27764e-43
LM	path	42.1	14.4	0.434844	3.04538e-47	4.73252e-43
LM	Arpc2	85.9	69.3	0.524105	3.1722e-47	4.9296e-43
LM	CG34394	31.8	8.9	0.297774	3.55683e-47	5.52731e-43
LM	CG15347	69.1	41.8	1.96052	4.80714e-47	7.4703e-43
LM	CG7607	26.8	6.8	0.319384	2.43911e-46	3.79038e-42
LM	Fim	90	63.1	0.532863	5.87453e-46	9.12901e-42
LM	CG31219	30.9	9.1	0.561648	1.53117e-45	2.37944e-41
LM	GEFmeso	35.9	11	0.337652	1.68682e-45	2.62132e-41
LM	Gbeta13F	95.9	90.9	0.515342	1.9137e-45	2.97388e-41
LM	CG9436	45.3	17.4	0.509976	3.47951e-45	5.40716e-41
LM	Tollo	37.6	12.3	0.432098	5.53415e-45	8.60007e-41
LM	Eip55E	87.4	70.6	0.678336	8.16924e-45	1.2695e-40
LM	slmb	55.3	25.5	0.541014	8.82816e-45	1.3719e-40
LM	Snx3	80	63.7	0.588724	1.00924e-44	1.56836e-40
LM	Rab1	87.6	78.4	0.492499	1.39e-44	2.16006e-40
LM	Adf1	37.9	13	0.505905	1.94204e-44	3.01793e-40
LM	CG32066	76.5	49.7	0.578624	4.49853e-44	6.99072e-40
LM	CG31778	27.9	7.7	0.383899	8.85631e-43	1.37627e-38
LM	CG6287	44.1	15.7	0.315704	1.13656e-42	1.76622e-38
LM	CG42684	46.5	18.3	0.425586	1.52917e-42	2.37633e-38
LM	CG43125	74.1	42.3	0.53948	1.3473e-41	2.09371e-37
LM	Dtg	34.7	10.8	0.468579	1.60503e-41	2.49421e-37
LM	AttD	35.9	11.9	0.684057	1.15294e-40	1.79167e-36
LM	CG14946	40.9	14.2	0.31392	1.75373e-40	2.7253e-36
LM	Arp3	83.2	63.7	0.524102	1.99534e-40	3.10076e-36
LM	CG43175	51.2	22	0.717503	6.66924e-40	1.0364e-35
LM	Arpc1	85.3	72.7	0.497569	1.26147e-39	1.96032e-35
LM	Sep2	77.9	52.5	0.50665	1.54049e-39	2.39393e-35
LM	Sap-r	84.4	65.2	0.541277	2.58289e-39	4.01382e-35
LM	sea	96.5	88.4	0.446663	5.405e-39	8.39937e-35
LM	Rab6	75.9	54.4	0.51524	6.13266e-39	9.53015e-35
LM	l(1)G0232	41.2	15.7	0.400353	8.05742e-39	1.25212e-34
LM	CG32138	86.5	65.6	0.610066	9.11335e-39	1.41621e-34
LM	Pax	62.4	34.8	0.525395	2.7636e-38	4.29464e-34
LM	CG8312	27.1	7.9	0.35056	3.16349e-38	4.91606e-34
LM	Jabba	40.6	14.7	0.429076	8.07571e-38	1.25497e-33
LM	CG34436	53.5	23.7	0.463157	1.39385e-37	2.16605e-33
LM	CG16758	29.1	8.8	0.307782	1.64483e-37	2.55607e-33
LM	nmo	55.6	27.2	0.467873	1.8245e-37	2.83527e-33
LM	Arpc4	81.2	63.8	0.480337	9.27913e-37	1.44198e-32
LM	Fit1	64.4	37.6	0.755457	5.80772e-36	9.0252e-32
LM	Idgf1	59.1	33.1	0.832269	9.13521e-36	1.41961e-31
LM	Cortactin	77.1	56.4	0.49916	1.01021e-35	1.56986e-31
LM	cpa	83.2	70	0.472683	1.57601e-35	2.44912e-31
LM	CG1146	48.8	21.4	0.372199	1.61939e-35	2.51653e-31
LM	Klp98A	38.5	14.5	0.367012	1.67622e-35	2.60485e-31
LM	CG16713	55.6	27.2	0.759967	4.60984e-35	7.16369e-31
LM	CG31955	52.1	23.4	0.355319	8.90915e-35	1.38448e-30
LM	Rala	72.9	47.7	0.457393	1.22969e-34	1.91093e-30
LM	Rop	68.5	42.7	0.470276	1.45054e-34	2.25413e-30
LM	CR45018	69.7	42.5	0.630415	4.58263e-34	7.12141e-30
LM	CG33494	89.4	84.7	0.463692	4.60331e-34	7.15355e-30
LM	cer	85.6	69.2	0.57038	5.80695e-34	9.024e-30
LM	RhoL	73.5	53.5	0.57691	8.27444e-34	1.28585e-29
LM	CG5346	77.9	54.4	0.459289	1.10576e-33	1.71834e-29
LM	cpb	79.4	58.6	0.446578	1.42793e-33	2.219e-29
LM	p38a	49.7	22.4	0.319265	1.4529e-33	2.25781e-29
LM	ago	38.5	14.8	0.289816	1.50863e-33	2.34441e-29
LM	NAT1	83.5	67.6	0.457614	1.71819e-33	2.67006e-29
LM	Cp1	90	82.9	0.677183	2.43703e-33	3.78714e-29
LM	ifc	81.5	64.6	0.477601	2.75903e-33	4.28753e-29
LM	RasGAP1	41.5	17.2	0.359649	2.78438e-33	4.32693e-29
LM	CG1399	54.7	26.2	0.380875	3.14126e-33	4.88151e-29
LM	Rac2	88.8	79.4	0.514232	3.27334e-33	5.08676e-29
LM	CG5510	50.9	24.6	0.412463	1.04631e-32	1.62597e-28
LM	Tre1	60	32.6	0.451613	1.62605e-32	2.52688e-28
LM	rhea	65.9	39.8	0.562093	1.94427e-32	3.02139e-28
LM	CG2017	30.3	10.4	0.280627	2.50171e-32	3.88766e-28
LM	Ggamma1	92.6	87.3	0.361759	2.84316e-32	4.41827e-28
LM	Utx	38.2	15.3	0.357038	8.44375e-32	1.31216e-27
LM	Mob2	66.5	41.9	0.504106	1.34457e-31	2.08947e-27
LM	Nc73EF	63.8	35.4	0.38923	1.80049e-31	2.79796e-27
LM	CG8602	58.2	33.1	0.516987	2.00249e-31	3.11187e-27
LM	CG32264	54.1	29.3	0.609879	2.03349e-31	3.16005e-27
LM	Moe	99.7	99.4	0.266517	2.53019e-31	3.93192e-27
LM	Sur-8	58.2	31.8	0.467933	3.18389e-31	4.94776e-27
LM	Drs	61.2	32	0.672302	3.96596e-31	6.1631e-27
LM	He	97.6	96.4	0.368948	8.30271e-31	1.29024e-26
LM	Clc	91.5	85.3	0.345041	9.45765e-31	1.46972e-26
LM	CG42666	63.8	35.6	0.40675	1.1297e-30	1.75556e-26
LM	RhoGDI	93.2	91.3	0.320558	1.48743e-30	2.31147e-26
LM	Myo31DF	79.4	57.4	0.466891	1.62988e-30	2.53283e-26
LM	ics	75.9	54.7	0.461882	2.94722e-30	4.57998e-26
LM	Nhe2	51.2	26.1	0.445453	4.09883e-30	6.36958e-26
LM	br	72.9	45.4	0.43818	4.62044e-30	7.18016e-26
LM	CG13887	80	66.9	0.477612	5.62324e-30	8.73852e-26
LM	CG10131	63.8	36	0.461461	1.20846e-29	1.87795e-25
LM	Mlc-c	87.6	76.4	0.369806	1.3993e-29	2.17451e-25
LM	tacc	79.7	59.5	0.425255	1.90332e-29	2.95776e-25
LM	Drp1	47.6	23.5	0.36767	2.21212e-29	3.43763e-25
LM	C3G	50.6	26.2	0.454808	4.60957e-29	7.16327e-25
LM	kek1	64.4	36.5	0.484819	4.8288e-29	7.50395e-25
LM	CG31777	86.2	72.8	0.425595	8.83975e-29	1.3737e-24
LM	foi	37.1	15.7	0.346622	9.55359e-29	1.48463e-24
LM	Rip11	77.1	50.7	0.433004	1.17814e-28	1.83083e-24
LM	Syp	92.4	83.7	0.420373	1.22962e-28	1.91083e-24
LM	CG3558	62.4	35.3	0.394787	1.32269e-28	2.05546e-24
LM	Ilk	59.4	34.5	0.423725	1.67611e-28	2.60468e-24
LM	CG11791	81.8	64.1	0.479288	1.72156e-28	2.67531e-24
LM	CG13116	41.8	18.2	0.348217	1.8818e-28	2.92432e-24
LM	Sema-1b	43.2	19.6	0.422884	2.29012e-28	3.55885e-24
LM	CG12025	45.3	21.2	0.318402	2.55576e-28	3.97166e-24
LM	kuz	81.8	54.8	0.41849	3.80581e-28	5.91423e-24
LM	CG17760	81.5	59.5	0.408288	5.4822e-28	8.51933e-24
LM	Gdi	88.5	78.1	0.351701	6.38055e-28	9.91537e-24
LM	luna	62.6	34.5	0.419048	1.0923e-27	1.69743e-23
LM	crq	46.5	22	0.372103	3.32313e-27	5.16414e-23
LM	LamC	82.9	68	0.504663	3.94239e-27	6.12648e-23
LM	Cctgamma	84.4	72.9	0.365127	5.22782e-27	8.12404e-23
LM	stck	68.2	47.9	0.464023	1.0672e-26	1.65842e-22
LM	CG43340	40.6	18.7	0.380248	1.17567e-26	1.827e-22
LM	CG5377	61.2	37.8	0.473215	1.60316e-26	2.49132e-22
LM	Syx1A	83.8	70.8	0.500432	1.76183e-26	2.73789e-22
LM	GstD1	99.7	99.3	0.291755	2.60561e-26	4.04911e-22
LM	Vha100-1	53.2	28.6	0.324999	3.61331e-26	5.61508e-22
LM	mthl2	67.1	44.9	0.562848	3.626e-26	5.6348e-22
LM	CG30148	63.8	35.6	0.397103	5.47977e-26	8.51556e-22
LM	Arl2	45	21.6	0.29026	5.63936e-26	8.76356e-22
LM	CG42674	72.9	51.6	0.509794	5.64417e-26	8.77103e-22
LM	msn	62.9	38.4	0.399275	9.76393e-26	1.51731e-21
LM	Tango13	45.3	22.4	0.380415	9.94608e-26	1.54562e-21
LM	CG4259	82.9	74.7	0.416387	1.04138e-25	1.61831e-21
LM	CG5525	83.8	74.8	0.370777	1.09023e-25	1.69421e-21
LM	Crc	97.9	96.9	0.310462	1.41886e-25	2.20491e-21
LM	CG44250	77.1	57.5	0.53177	1.43059e-25	2.22313e-21
LM	RabX1	51.8	26.9	0.386718	5.09909e-25	7.92399e-21
LM	CG5554	78.8	66.8	0.378353	7.20775e-25	1.12008e-20
LM	Arpc5	77.9	61.6	0.371428	7.42585e-25	1.15398e-20
LM	drpr	45.9	22.1	0.322985	1.05943e-24	1.64635e-20
LM	CG17660	57.9	35.9	0.42619	1.3898e-24	2.15974e-20
LM	Spt-I	60.3	35.6	0.368146	1.45084e-24	2.25461e-20
LM	Pino	33.2	14.1	0.319502	1.49635e-24	2.32533e-20
LM	Sras	43.8	21.3	0.310107	1.91633e-24	2.97797e-20
LM	Nmda1	77.4	61.7	0.413704	2.29543e-24	3.5671e-20
LM	CG31075	82.6	72	0.450108	7.89293e-24	1.22656e-19
LM	edl	53.8	28.5	0.325486	9.81754e-24	1.52565e-19
LM	Vinc	51.5	27	0.322571	1.07406e-23	1.6691e-19
LM	pod1	66.2	43.7	0.524928	1.10283e-23	1.71381e-19
LM	CG13384	46.8	24.4	0.354935	1.5342e-23	2.38415e-19
LM	CG5482	72.1	53.1	0.404281	1.53878e-23	2.39127e-19
LM	sel	65	48.2	0.655399	1.57577e-23	2.44874e-19
LM	cindr	80	73.2	0.49867	1.69802e-23	2.63872e-19
LM	NKAIN	47.6	25.6	0.399067	1.72783e-23	2.68505e-19
LM	CG30414	39.1	18.2	0.348566	2.00601e-23	3.11734e-19
LM	CG13482	35.6	15.4	0.437521	2.13391e-23	3.3161e-19
LM	Rab5	85.9	79.7	0.344226	4.34205e-23	6.74755e-19
LM	kune	31.5	13.6	0.426448	5.34889e-23	8.31217e-19
LM	CG14767	44.7	22.9	0.341043	5.55021e-23	8.62502e-19
LM	CG43210	86.8	75.6	0.356911	7.31356e-23	1.13653e-18
LM	Scamp	87.1	78	0.434261	8.18389e-23	1.27178e-18
LM	TBCB	70	49	0.336514	9.01044e-23	1.40022e-18
LM	ced-6	69.1	45.2	0.35932	1.12277e-22	1.74479e-18
LM	Rhp	41.8	20.8	0.342163	1.12291e-22	1.74501e-18
LM	CG30090	79.7	59	0.352328	1.22102e-22	1.89747e-18
LM	CG33056	30.9	13.2	0.360132	1.4099e-22	2.19099e-18
LM	flr	72.4	52.5	0.370891	1.60766e-22	2.4983e-18
LM	CG5168	70.6	50.9	0.36574	1.99291e-22	3.09698e-18
LM	ena	62.9	37.8	0.374627	2.07435e-22	3.22355e-18
LM	CG8112	60.9	38.8	0.430944	2.3636e-22	3.67303e-18
LM	ZnT63C	76.2	62.8	0.385374	2.71709e-22	4.22235e-18
LM	Hmgs	38.5	18.7	0.316741	3.97512e-22	6.17734e-18
LM	CG7956	33.8	14.9	0.256315	4.01572e-22	6.24044e-18
LM	Rabex-5	55.6	32.7	0.328437	4.20168e-22	6.52941e-18
LM	ghi	74.4	59.9	0.381684	4.78426e-22	7.43473e-18
LM	Manf	82.4	69.1	0.364846	5.19813e-22	8.07789e-18
LM	AnxB10	44.4	22.6	0.290841	6.73328e-22	1.04635e-17
LM	CG14894	62.9	39.8	0.372174	9.00222e-22	1.39895e-17
LM	CG12112	70.6	51.1	0.404677	1.19415e-21	1.85572e-17
LM	Ras85D	75	57.3	0.395099	1.66151e-21	2.58199e-17
LM	olf186-F	65.3	44.4	0.396271	1.75492e-21	2.72714e-17
LM	CG42389	61.8	40.2	0.442203	2.05974e-21	3.20083e-17
LM	Tep2	35.6	16.5	0.331082	2.13137e-21	3.31215e-17
LM	CG8046	35.9	16.7	0.292105	3.10337e-21	4.82263e-17
LM	Rab7	80.6	67.5	0.353667	3.83375e-21	5.95764e-17
LM	Ptp61F	44.4	24	0.381163	4.27769e-21	6.64753e-17
LM	CG4511	66.5	46.7	0.370241	6.09087e-21	9.46522e-17
LM	Pak3	75.9	57.5	0.381365	7.6543e-21	1.18948e-16
LM	CG14567	27.1	10.8	0.322458	7.90352e-21	1.22821e-16
LM	CG5004	68.8	46.7	0.346447	1.14127e-20	1.77353e-16
LM	CG18659	61.5	38.1	0.304984	1.15048e-20	1.78785e-16
LM	Oscillin	45	23.8	0.307377	1.25518e-20	1.95055e-16
LM	CalpA	32.1	14.5	0.294891	4.5364e-20	7.04957e-16
LM	Pp1-87B	86.8	79	0.296886	5.1457e-20	7.99643e-16
LM	Mec2	71.8	50.2	0.368115	5.63148e-20	8.75133e-16
LM	CG5446	79.1	65.2	0.328867	6.17777e-20	9.60025e-16
LM	Ect4	42.4	21.2	0.269226	8.52867e-20	1.32535e-15
LM	CenB1A	29.4	12.7	0.265165	8.66404e-20	1.34639e-15
LM	CG6051	48.2	26.3	0.291569	9.18533e-20	1.4274e-15
LM	mew	48.2	27	0.348135	1.06956e-19	1.66209e-15
LM	SH3PX1	57.9	36.7	0.338261	1.96198e-19	3.04891e-15
LM	Vrp1	52.1	32.3	0.438634	2.29779e-19	3.57076e-15
LM	Shc	51.2	29.7	0.295127	2.30611e-19	3.5837e-15
LM	yip2	53.2	31.3	0.321581	3.24231e-19	5.03855e-15
LM	CG32103	78.2	63.2	0.326891	3.62346e-19	5.63085e-15
LM	CG4091	52.1	30.8	0.397233	5.04164e-19	7.83471e-15
LM	Khc	67.1	46.4	0.34136	5.08027e-19	7.89473e-15
LM	Aats-asn	56.2	35.1	0.305107	6.68608e-19	1.03902e-14
LM	trio	85.9	71	0.337336	7.16998e-19	1.11421e-14
LM	Glut4EF	62.6	43.4	0.62516	1.23126e-18	1.91338e-14
LM	CG14907	54.4	32.8	0.29152	1.25494e-18	1.95018e-14
LM	viaf	75.9	62.3	0.330801	1.74128e-18	2.70594e-14
LM	be	41.5	21.9	0.286572	2.40647e-18	3.73965e-14
LM	CR44976	40.9	22.1	0.28621	2.45656e-18	3.81749e-14
LM	CG1291	57.9	36.4	0.298169	2.91317e-18	4.52707e-14
LM	Syx13	66.8	47.2	0.38591	3.14083e-18	4.88085e-14
LM	betaTub97EF	54.1	34.2	0.503205	4.08923e-18	6.35466e-14
LM	Cnx99A	68.2	49.1	0.320261	4.23033e-18	6.57394e-14
LM	dl	57.6	37.2	0.357287	4.28892e-18	6.66499e-14
LM	drk	75	61.3	0.373873	4.64868e-18	7.22405e-14
LM	RhoGAP18B	72.4	54.6	0.346547	5.5294e-18	8.59269e-14
LM	Tcp-1eta	81.2	70.6	0.304171	5.72099e-18	8.89042e-14
LM	lace	67.9	50.9	0.354152	5.96264e-18	9.26594e-14
LM	Ten-m	51.8	29.4	0.294932	7.04169e-18	1.09428e-13
LM	sd	77.4	59.8	0.352352	8.67062e-18	1.34741e-13
LM	CG2310	44.7	24.9	0.25723	1.06358e-17	1.65281e-13
LM	Arpc3A	65.9	47.3	0.333851	1.24359e-17	1.93254e-13
LM	Pmm45A	47.4	27.9	0.298292	1.48652e-17	2.31005e-13
LM	CG5734	36.5	19.6	0.447893	1.55357e-17	2.41424e-13
LM	MESK2	65.9	48	0.387414	1.8003e-17	2.79767e-13
LM	CG3077	55.3	34.5	0.302446	1.97441e-17	3.06824e-13
LM	alt	88.2	82.8	0.329429	2.28402e-17	3.54937e-13
LM	mub	44.7	25.3	0.301009	2.65659e-17	4.12834e-13
LM	svr	60.9	38.5	0.295523	2.71635e-17	4.22121e-13
LM	CG6983	36.5	19.4	0.34903	4.69457e-17	7.29536e-13
LM	CG17337	83.2	68.6	0.299013	5.06829e-17	7.87613e-13
LM	grsm	58.2	38.4	0.31676	5.70951e-17	8.87259e-13
LM	CG8735	36.5	19.1	0.2628	7.69855e-17	1.19635e-12
LM	SppL	67.1	46.9	0.373808	1.36509e-16	2.12134e-12
LM	CG10413	47.6	27.2	0.260108	1.37381e-16	2.13491e-12
LM	Vha13	84.7	79.3	0.297994	1.45228e-16	2.25685e-12
LM	Arpc3B	77.6	65.3	0.302863	1.63628e-16	2.54278e-12
LM	Treh	30.6	15.6	0.668588	1.69706e-16	2.63723e-12
LM	tx	42.1	25.9	0.68529	1.80959e-16	2.81211e-12
LM	ALiX	53.8	34	0.26891	2.23139e-16	3.46758e-12
LM	Galphai	74.7	60.8	0.299133	2.62818e-16	4.08419e-12
LM	norpA	53.5	33.3	0.285656	4.08608e-16	6.34977e-12
LM	SelR	51.5	32.3	0.33075	4.17784e-16	6.49237e-12
LM	CG17202	68.2	50.7	0.283711	5.90015e-16	9.16883e-12
LM	Pmp70	46.2	27	0.255568	6.12504e-16	9.51831e-12
LM	CycY	57.4	38.4	0.2863	6.81134e-16	1.05848e-11
LM	CD98hc	77.1	66	0.34269	6.84306e-16	1.06341e-11
LM	Vps60	75	62.3	0.286128	7.45982e-16	1.15926e-11
LM	TSG101	60.9	42.3	0.313545	1.00236e-15	1.55767e-11
LM	Cct1	72.9	60.5	0.329872	1.01371e-15	1.5753e-11
LM	Arp2	58.5	39.3	0.289864	1.08654e-15	1.68848e-11
LM	lectin-24A	44.1	26.4	0.70094	1.18406e-15	1.84003e-11
LM	LpR2	37.6	21.5	0.389771	1.2796e-15	1.98851e-11
LM	CG10098	58.2	39	0.295925	1.6144e-15	2.50878e-11
LM	GlcT-1	55.9	35	0.271283	2.21943e-15	3.44899e-11
LM	CG6770	83.8	67.4	0.314446	3.83875e-15	5.96541e-11
LM	CG33995	59.1	41.2	0.270828	4.70478e-15	7.31123e-11
LM	CG10103	71.2	55.1	0.275927	5.64977e-15	8.77974e-11
LM	Dhpr	60.3	41.3	0.300766	6.47545e-15	1.00629e-10
LM	CG10635	54.4	35.8	0.283871	7.39255e-15	1.1488e-10
LM	Rap2l	65	48.6	0.322845	7.83372e-15	1.21736e-10
LM	Wbp2	66.8	49.3	0.286598	7.98395e-15	1.24071e-10
LM	l(1)G0289	72.4	48.3	0.254653	8.1122e-15	1.26064e-10
LM	parvin	49.1	31	0.327142	9.22133e-15	1.433e-10
LM	CG13993	67.4	51.1	0.312169	1.03579e-14	1.60961e-10
LM	rgn	41.5	25.6	0.467242	1.04298e-14	1.62079e-10
LM	Snx6	56.5	38	0.301731	1.2185e-14	1.89355e-10
LM	Sh3beta	78.5	66.8	0.286164	1.26311e-14	1.96288e-10
LM	PDCD-5	63.8	47.1	0.282642	1.26393e-14	1.96414e-10
LM	alphaSnap	64.1	48.3	0.305909	1.36177e-14	2.11619e-10
LM	Klc	61.5	45.7	0.274321	1.75223e-14	2.72297e-10
LM	Tsp86D	45.9	27.9	0.262223	1.88821e-14	2.93429e-10
LM	CG31729	33.5	17.8	0.276581	3.17891e-14	4.94003e-10
LM	capu	69.4	53.7	0.357167	4.34506e-14	6.75223e-10
LM	Tao	53.2	35.1	0.310291	4.95036e-14	7.69285e-10
LM	Rab35	72.9	59.5	0.331909	5.58725e-14	8.68259e-10
LM	RhoGAP71E	76.8	62.7	0.336543	6.27596e-14	9.75284e-10
LM	egh	80	66.3	0.281928	7.25881e-14	1.12802e-09
LM	CG11686	67.4	48.6	0.398039	8.23309e-14	1.27942e-09
LM	sgg	76.2	60.3	0.338424	9.67508e-14	1.50351e-09
LM	klar	76.5	63.7	0.360952	1.22706e-13	1.90686e-09
LM	Chmp1	87.1	80.2	0.27729	1.23994e-13	1.92686e-09
LM	VhaM8.9	70.9	58.4	0.311363	1.62324e-13	2.52252e-09
LM	CG32073	25.3	12.4	0.279383	3.0819e-13	4.78927e-09
LM	CrebA	70	54	0.297561	4.1809e-13	6.49711e-09
LM	CG31715	65.9	47.2	0.254935	5.59861e-13	8.70025e-09
LM	nuf	40.3	23.6	0.282	5.6963e-13	8.85205e-09
LM	Rab14	55	37.3	0.25343	5.86423e-13	9.11301e-09
LM	Pis	45.3	28.8	0.285761	8.03336e-13	1.24838e-08
LM	CG14253	86.5	81.3	0.260634	9.41134e-13	1.46252e-08
LM	T-cp1	75.6	64.6	0.279026	2.12262e-12	3.29856e-08
LM	ens	65.3	48.9	0.333794	3.50445e-12	5.44591e-08
LM	Vps2	73.5	62.9	0.269047	3.67538e-12	5.71154e-08
LM	Tep1	87.1	67	0.251044	3.68214e-12	5.72205e-08
LM	opm	54.4	37.9	0.277021	5.15166e-12	8.00567e-08
LM	HSPC300	66.2	50.3	0.25071	5.76405e-12	8.95734e-08
LM	coro	60.9	42.9	0.25553	6.00484e-12	9.33152e-08
LM	CG1129	46.5	30.1	0.252119	1.63784e-11	2.54521e-07
LM	LKR	60	44.8	0.295723	2.11654e-11	3.28911e-07
LM	CG9932	68.8	52.8	0.384965	3.03118e-11	4.71046e-07
LM	CG8449	39.7	24.1	0.280353	3.27635e-11	5.09144e-07
LM	CG6707	62.1	46	0.266855	4.82293e-11	7.49484e-07
LM	spir	50.3	32.7	0.269162	8.25703e-11	1.28314e-06
LM	CG17841	38.8	25.5	0.340464	8.48316e-11	1.31828e-06
LM	Galphao	47.6	32.7	0.310739	1.50255e-10	2.33496e-06
LM	cathD	84.7	77.6	0.285254	4.74016e-10	7.3662e-06
LM	Map205	72.6	61.3	0.276699	4.98888e-10	7.75272e-06
LM	RapGAP1	54.4	40.3	0.74232	8.23609e-10	1.27989e-05
LM	CR42491	55.9	39.6	0.25111	9.6963e-10	1.50681e-05
LM	IP3K2	29.7	17.8	0.286483	1.08201e-09	1.68145e-05
LM	Spn88Ea	44.7	29.7	0.336105	1.21278e-09	1.88465e-05
LM	puc	80.6	66.2	0.30756	8.82189e-09	0.000137092
LM	Vha68-2	75	70	0.251818	1.02259e-08	0.000158911
LM	Vha44	61.2	50	0.266601	5.03157e-08	0.000781906
LM	CG2065	41.2	28.4	0.265065	8.52802e-08	0.00132525
LM	l(2)gl	65.6	51.7	0.254846	1.0131e-07	0.00157435
LM	shot	50.6	38.7	0.515925	1.45396e-07	0.00225945
LM	cl	80	76	0.264517	1.85337e-06	0.0288014
LM	GstE2	52.6	41.6	0.268589	2.54175e-06	0.0394988
LM	bin3	53.2	46.1	0.303822	2.93199e-05	0.455632
LM	cher	59.1	51.5	0.372957	7.70115e-05	1
LM	18SrRNA-Psi:CR41602	51.8	43	0.714037	0.000112454	1
LM	CAP	50.3	39.9	0.262484	0.000319809	1
LM	Ggamma30A	32.1	26.2	0.464253	0.00279566	1
CC	PPO2	97.5	8.8	5.59493	0	0
CC	PPO1	97.1	5.5	5.42355	0	0
CC	CG15343	50.9	3.6	3.6772	0	0
CC	CG9119	37.6	0.6	3.14639	0	0
CC	CG5828	61.6	4	2.09627	0	0
CC	peb	76.7	2.9	1.87879	0	0
CC	St3	47.7	2.5	1.72451	0	0
CC	Pde1c	40.1	0.4	1.65733	0	0
CC	CG10469	52.7	3.6	1.62372	0	0
CC	mthl10	50.9	1.8	1.36819	0	0
CC	CG32335	30.5	0.1	1.33983	0	0
CC	klu	58.8	1.9	1.09899	0	0
CC	NijB	37.6	0.2	0.987899	0	0
CC	lz	45.5	0.2	0.786607	0	0
CC	Oatp30B	40.1	0.9	0.740007	0	0
CC	CG34136	25.1	0.7	0.632513	0	0
CC	CG3394	29	0.3	0.511272	0	0
CC	fok	64.5	7.7	3.71698	2.09161e-290	3.25036e-286
CC	aay	65.2	8.4	2.95578	1.70858e-269	2.65513e-265
CC	Ctr1A	76.7	12.9	2.15443	4.56989e-261	7.10161e-257
CC	CG10623	29.7	1.5	0.632507	8.49525e-260	1.32016e-255
CC	fbp	75.3	12.8	2.04812	1.91993e-245	2.98358e-241
CC	CG17109	41.9	3.6	2.97166	2.67264e-240	4.15328e-236
CC	CG10467	75.3	16.6	3.96739	3.00819e-200	4.67472e-196
CC	Atox1	91	35.1	2.47497	1.16879e-173	1.8163e-169
CC	CG10621	35.1	3.4	1.39926	2.83227e-172	4.40135e-168
CC	tna	78.9	21.7	1.79333	8.55321e-167	1.32917e-162
CC	numb	27.6	2.2	0.451963	1.08584e-159	1.6874e-155
CC	path	66.3	14.1	1.4811	1.59128e-159	2.47285e-155
CC	rap	49.5	7.7	0.700082	3.57997e-147	5.56327e-143
CC	N	88.2	36.2	1.43415	2.95557e-145	4.59296e-141
CC	Men	93.9	50.6	2.8145	1.55643e-135	2.41869e-131
CC	FKBP59	95.3	68.8	2.06566	3.29432e-131	5.11937e-127
CC	CG10602	84.6	37.2	2.24938	6.41217e-130	9.96451e-126
CC	CG43064	25.4	2.3	0.412566	1.34879e-128	2.09602e-124
CC	l(1)G0289	95.3	48	1.26414	2.19121e-126	3.40514e-122
CC	CG13077	40.5	5.9	0.714409	6.15309e-126	9.5619e-122
CC	CG9005	52.3	10.3	0.846958	1.24159e-124	1.92944e-120
CC	CG42369	59.5	13.5	1.17349	4.52273e-120	7.02833e-116
CC	CG6805	43.7	7.4	0.67635	1.36261e-117	2.1175e-113
CC	Gip	79.6	31.8	2.47823	2.59204e-117	4.02802e-113
CC	Tsp42Ee	94.6	50.1	1.27209	5.81122e-111	9.03063e-107
CC	CG1847	27.6	3.2	0.396867	3.55311e-109	5.52153e-105
CC	CG17337	94.6	68.5	1.38511	4.63162e-106	7.19753e-102
CC	CG32638	55.9	13.6	0.81552	5.55466e-106	8.63194e-102
CC	CG18747	83.2	38.5	1.37878	3.94346e-103	6.12813e-99
CC	lectin-28C	71.7	24.3	1.54157	4.06073e-103	6.31038e-99
CC	Ance-4	33	4.7	0.482826	3.22406e-101	5.01019e-97
CC	CG43124	95.7	59.4	1.07784	9.89448e-96	1.5376e-91
CC	CR43650	38.7	7.8	0.550246	1.03407e-81	1.60695e-77
CC	CG32369	62.4	21.3	1.11605	1.30972e-81	2.0353e-77
CC	Hsp83	96.4	83.9	1.17929	5.14018e-74	7.98784e-70
CC	cl	89.6	75.8	0.924291	5.40403e-74	8.39786e-70
CC	GstE3	29.7	5.2	0.615555	1.83189e-72	2.84675e-68
CC	CG4927	70.6	28.7	0.806352	1.90227e-70	2.95613e-66
CC	Ald	90.7	71.8	1.86311	3.46248e-70	5.38069e-66
CC	Trx-2	95.3	84.2	0.94625	5.7363e-69	8.9142e-65
CC	E(spl)mbeta-HLH	94.3	67.2	0.921431	1.62554e-66	2.52609e-62
CC	CG31637	73.5	36.4	0.960706	3.46471e-66	5.38416e-62
CC	Eaf	45.2	12.5	0.593106	1.2173e-64	1.89169e-60
CC	CG15735	73.8	38.5	0.881314	3.0475e-63	4.73581e-59
CC	CG2915	74.2	43.4	1.43729	3.96987e-58	6.16918e-54
CC	Jafrac1	92.8	80.2	1.4261	1.21033e-56	1.88085e-52
CC	Pdk	56.3	22.3	0.762714	4.52839e-53	7.03712e-49
CC	CG17065	43	14.6	1.75726	2.58891e-52	4.02317e-48
CC	bbc	69.5	35.9	0.823435	5.9248e-52	9.20714e-48
CC	CG31431	78.9	51.4	0.913218	9.71345e-51	1.50947e-46
CC	sut1	50.2	18	0.572247	5.07843e-48	7.89188e-44
CC	Syn1	36.2	10.2	0.528569	4.16638e-47	6.47456e-43
CC	CG7860	44.8	16.2	2.11244	1.64277e-46	2.55287e-42
CC	Adk3	41.9	13.4	0.458698	2.53606e-46	3.94104e-42
CC	Hsc70-4	98.6	96.3	0.528173	6.86452e-44	1.06675e-39
CC	shep	98.2	94	0.605303	2.54416e-41	3.95362e-37
CC	CG7556	61.3	30.8	0.553602	2.38325e-40	3.70357e-36
CC	ct	82.8	57.6	0.641272	2.73833e-40	4.25537e-36
CC	Sod	90.7	77.5	0.559463	1.32153e-39	2.05365e-35
CC	Lpin	26.2	6.6	0.309839	5.15397e-39	8.00927e-35
CC	Glut4EF	69.2	43.4	0.824603	4.09304e-38	6.36058e-34
CC	CG10737	49.8	20	0.43762	4.6102e-38	7.16424e-34
CC	fry	35.8	11.6	0.406676	4.66474e-38	7.24901e-34
CC	CG9821	99.6	99.3	0.404691	8.5257e-38	1.32489e-33
CC	CG11791	83.9	64.1	0.735749	2.87606e-37	4.46939e-33
CC	CG43125	75.6	42.4	0.527419	5.02769e-37	7.81303e-33
CC	Ncc69	33	10.4	0.358245	8.08037e-36	1.25569e-31
CC	CG31174	43.7	17.7	0.894746	4.34535e-34	6.75268e-30
CC	CG30389	31.5	10.1	0.316629	7.58846e-33	1.17925e-28
CC	Droj2	77.4	56.4	0.602521	4.99974e-32	7.7696e-28
CC	Ance-5	59.5	28.6	0.484757	9.40132e-32	1.46096e-27
CC	CG13624	51.3	23.6	0.481575	8.55584e-31	1.32958e-26
CC	CG30456	54.8	25.8	0.503977	1.36188e-29	2.11636e-25
CC	IP3K2	40.1	17.7	0.840653	4.21224e-29	6.54581e-25
CC	CG7470	27.2	8.4	0.28625	1.23644e-28	1.92142e-24
CC	cact	83.5	60.3	0.414057	1.12875e-27	1.75408e-23
CC	Mtap	41.9	18.1	0.317322	1.4336e-26	2.22781e-22
CC	CG30497	86.7	71.6	0.505239	4.64424e-26	7.21715e-22
CC	Nrg	88.2	79.4	0.490689	7.12899e-26	1.10784e-21
CC	how	59.5	34.1	0.476971	8.59564e-26	1.33576e-21
CC	CG1416	77.4	62.6	0.528524	1.12564e-25	1.74925e-21
CC	CG3446	78.5	65.4	0.532512	2.48169e-25	3.85654e-21
CC	CG17029	42.7	19.4	0.35441	1.58737e-23	2.46677e-19
CC	CR45018	67	42.7	0.482465	2.1222e-23	3.29789e-19
CC	JIL-1	36.6	15.9	0.331382	5.2899e-23	8.22051e-19
CC	Pli	34.1	13.9	0.284272	1.38784e-22	2.1567e-18
CC	cwo	61.3	39.7	0.526531	1.88611e-22	2.93101e-18
CC	mnd	65.6	39.6	0.403355	5.81382e-22	9.03467e-18
CC	GstE1	71.3	50.6	0.496009	3.23788e-21	5.03167e-17
CC	CG2017	27.6	10.5	0.293823	8.6488e-21	1.34402e-16
CC	Tpr2	64.2	46.3	0.537202	1.39865e-20	2.1735e-16
CC	CG9153	33.3	14.7	0.280755	2.83497e-20	4.40554e-16
CC	CG33465	78.9	69.2	0.443251	8.08639e-20	1.25663e-15
CC	CG2818	35.1	16.1	0.326813	1.16131e-19	1.80467e-15
CC	Hsc70Cb	81.7	69.2	0.470283	5.74303e-19	8.92467e-15
CC	Hop	72.8	58.2	0.432295	1.87586e-18	2.91509e-14
CC	CG5010	86.7	77.7	0.396249	2.19501e-18	3.41105e-14
CC	NUCB1	83.9	78.7	0.43849	2.53812e-18	3.94423e-14
CC	Hsp26	34.8	15.7	0.481387	1.38938e-17	2.1591e-13
CC	ced-6	67.7	45.3	0.299564	2.70006e-16	4.19589e-12
CC	Rtnl1	92.5	84.9	0.28817	2.72958e-16	4.24177e-12
CC	CG34288	53.8	34.7	0.428945	1.15046e-15	1.78781e-11
CC	ApepP	45.5	26.6	0.35211	1.2654e-15	1.96644e-11
CC	Hsp23	50.5	29.7	0.490502	1.27049e-15	1.97434e-11
CC	CG5830	49.1	28.6	0.310577	2.19219e-15	3.40666e-11
CC	Aldh-III	50.5	31.1	0.342459	3.32803e-15	5.17175e-11
CC	CG2493	80.3	64.9	0.388949	3.63201e-15	5.64414e-11
CC	Pxn	82.1	60.2	0.299404	1.13195e-14	1.75905e-10
CC	Jheh2	67.7	48.6	0.334682	2.62384e-14	4.07744e-10
CC	vkg	74.9	51.1	0.27489	6.48417e-14	1.00764e-09
CC	CG1707	86.4	79	0.287795	7.53178e-14	1.17044e-09
CC	CG10424	52	35.4	0.4642	1.32913e-13	2.06547e-09
CC	srp	69.5	51.2	0.299023	2.37216e-13	3.68634e-09
CC	Cys	75.6	54.1	0.351732	2.81939e-13	4.38133e-09
CC	glec	26.5	12.8	0.378355	4.62285e-13	7.18391e-09
CC	Diap1	59.9	43.2	0.372294	5.18727e-13	8.06101e-09
CC	GlcAT-P	66.3	47.9	0.289815	5.73546e-13	8.9129e-09
CC	CG12262	35.5	18.9	0.294645	7.83642e-13	1.21778e-08
CC	MtnA	42.3	30.1	2.80215	1.24326e-12	1.93203e-08
CC	Ugt35a	49.1	31	0.291517	1.31798e-12	2.04815e-08
CC	Cdc37	65.6	51.1	0.357142	2.73958e-12	4.2573e-08
CC	CG32066	64.2	50	0.357282	2.74346e-12	4.26334e-08
CC	cpo	31.5	16.1	0.268547	3.40241e-12	5.28735e-08
CC	Cat	41.9	25.7	0.277861	3.7878e-12	5.88624e-08
CC	CG10512	73.8	60.2	0.28889	6.17593e-12	9.59739e-08
CC	nudC	60.6	46.6	0.371005	6.96247e-12	1.08197e-07
CC	mbf1	70.3	58.1	0.343633	8.53357e-12	1.32612e-07
CC	CG1092	72.8	52.2	0.309378	1.35315e-11	2.10279e-07
CC	Pgd	49.8	36.6	0.57786	1.56812e-11	2.43686e-07
CC	corn	45.9	30.9	0.412288	1.92952e-11	2.99847e-07
CC	Su(Tpl)	69.2	52.6	0.282528	2.36385e-11	3.67343e-07
CC	CG7777	96.1	88	0.251318	3.48813e-11	5.42056e-07
CC	Sgt1	54.8	38.7	0.316593	6.47088e-11	1.00558e-06
CC	Lamp1	83.5	72.2	0.25647	6.85163e-11	1.06474e-06
CC	CG2846	46.6	30.4	0.261234	8.00606e-11	1.24414e-06
CC	CG42711	45.2	27.1	0.254363	9.03192e-11	1.40356e-06
CC	dpr17	50.9	34	0.416257	9.71019e-11	1.50896e-06
CC	nst	40.9	26.1	0.301183	1.37252e-10	2.13289e-06
CC	Atg8a	87.8	84.4	0.423231	4.08897e-10	6.35426e-06
CC	pinta	37.3	22.9	0.352529	4.32142e-10	6.71548e-06
CC	Ect3	25.8	13.4	0.261712	7.16065e-10	1.11277e-05
CC	tyf	45.2	31.6	0.307666	3.34862e-09	5.20376e-05
CC	CG13868	59.5	46.7	0.431769	1.01524e-08	0.000157768
CC	Uhg2	52.7	39.3	0.351022	1.09823e-08	0.000170666
CC	CG10214	30.1	17.4	0.282681	1.10126e-08	0.000171136
CC	DnaJ-1	38.7	24.6	0.37148	1.46013e-08	0.000226905
CC	CG6656	45.2	30.5	0.260427	1.61422e-08	0.00025085
CC	Eip63E	39.4	26.5	0.256891	5.23091e-08	0.000812883
CC	ari-1	38	24.6	0.261173	5.65052e-08	0.000878091
CC	Rpn8	59.5	47.9	0.445445	6.5244e-08	0.00101389
CC	CG11267	80.6	81.3	0.275667	3.1737e-07	0.00493194
CC	Galphaq	50.9	40.5	0.265893	3.77353e-07	0.00586407
CC	CG33170	69.5	60.3	0.375797	4.10211e-07	0.00637467
CC	hoip	68.1	60.9	0.298463	4.89747e-07	0.00761066
CC	Pect	64.2	63.6	0.471067	1.06606e-06	0.0165665
CC	nrv1	56.3	46.6	0.290963	2.4859e-06	0.0386308
CC	sgl	50.5	40.3	0.322966	2.50785e-06	0.0389721
CC	Hsromega	87.1	83	0.2765	9.18763e-06	0.142776
CC	PGRP-LD	45.9	37.1	0.281566	3.41203e-05	0.530229
CC	Fer1HCH	72.8	65.7	0.25034	0.000282241	1
CC	CG6770	69.5	67.7	0.773441	0.00085742	1
GST-rich	CG15784	95.7	15.5	2.66588	0	0
GST-rich	CR44430	74.7	5.2	1.57282	0	0
GST-rich	CG18547	78.1	8.4	1.3352	0	0
GST-rich	dys	52.8	0.5	1.03271	0	0
GST-rich	CG3397	36.9	0.7	0.746941	0	0
GST-rich	Dh31	35.6	2.5	0.665075	2.0158e-203	3.13256e-199
GST-rich	AOX1	49.8	6.1	0.686881	8.6376e-165	1.34228e-160
GST-rich	JhI-26	37.8	3.9	0.607111	5.50469e-147	8.55429e-143
GST-rich	CG10638	87.1	33.1	1.16087	8.52031e-121	1.32406e-116
GST-rich	CG2909	33.9	4.1	0.627632	2.15498e-110	3.34883e-106
GST-rich	Tsp42Ed	47.2	8	1.06654	1.00131e-108	1.55603e-104
GST-rich	agt	34.3	4.4	0.437981	8.71209e-103	1.35386e-98
GST-rich	CG3448	40.8	6.6	0.653318	4.25594e-98	6.61374e-94
GST-rich	hid	30.5	4	0.614009	6.11647e-90	9.50499e-86
GST-rich	CG15347	89.7	41.7	1.1562	8.79553e-89	1.36683e-84
GST-rich	CG3008	55.4	13.7	0.779277	1.18996e-86	1.8492e-82
GST-rich	ymp	29.6	4.2	0.482338	1.5572e-77	2.4199e-73
GST-rich	GstE6	91	48.7	0.989251	3.03222e-77	4.71207e-73
GST-rich	CG12868	28.8	4.4	0.426326	2.99655e-71	4.65663e-67
GST-rich	ver	42.5	9.4	0.556968	8.83618e-68	1.37314e-63
GST-rich	Cad99C	25.8	3.7	0.33466	1.57621e-66	2.44943e-62
GST-rich	cl	94	75.8	0.815196	6.51118e-65	1.01184e-60
GST-rich	Jafrac1	96.1	80.2	0.804824	4.2733e-64	6.64071e-60
GST-rich	N	77.7	36.4	0.920963	5.03516e-64	7.82464e-60
GST-rich	eIF6	71.7	29.6	0.841914	8.9142e-64	1.38527e-59
GST-rich	CG9836	87.1	55	0.826383	3.63279e-60	5.64535e-56
GST-rich	CG6272	40.3	10.4	0.514497	1.85474e-53	2.88227e-49
GST-rich	rev7	36.1	8.5	0.477619	1.21049e-52	1.8811e-48
GST-rich	CG10916	48.5	15	0.594416	1.65105e-51	2.56573e-47
GST-rich	Arc1	96.6	79.3	0.971913	5.39556e-49	8.3847e-45
GST-rich	Ssrp	84.1	56	0.785707	1.42607e-48	2.21611e-44
GST-rich	CG15510	29.6	6.5	0.396995	8.48482e-45	1.31854e-40
GST-rich	MRP	62.7	27	0.624031	1.83152e-44	2.84618e-40
GST-rich	mre11	27.9	6.1	0.35413	3.29299e-43	5.11731e-39
GST-rich	CG17294	35.2	9.5	0.375842	3.82996e-42	5.95176e-38
GST-rich	CG12224	28.3	6.7	0.346506	2.80346e-39	4.35657e-35
GST-rich	CG12264	52.8	21	0.51103	5.05441e-38	7.85456e-34
GST-rich	CG12171	56.7	25.8	0.663853	4.83496e-37	7.51352e-33
GST-rich	bin3	75.1	45.9	0.73038	5.90721e-37	9.17981e-33
GST-rich	Prp31	42.5	14.5	0.440754	1.99799e-36	3.10488e-32
GST-rich	RpA-70	53.6	22.5	0.56758	1.40858e-35	2.18894e-31
GST-rich	CG33494	96.6	84.7	0.525447	1.84121e-34	2.86124e-30
GST-rich	rad50	39.5	13.1	0.504357	1.98234e-34	3.08055e-30
GST-rich	GstE1	82	50.5	0.567111	9.0176e-33	1.40133e-28
GST-rich	rho	39.1	13.6	0.658636	4.10635e-32	6.38128e-28
GST-rich	Xrp1	97.4	91.3	0.412225	4.69409e-32	7.29461e-28
GST-rich	Arc2	73.4	47.4	0.695304	6.53217e-32	1.0151e-27
GST-rich	scyl	61.4	30.4	1.12236	1.23881e-30	1.92511e-26
GST-rich	CG11710	29.2	8.9	0.270275	1.62818e-27	2.53019e-23
GST-rich	CG15098	97.9	95.1	0.398521	1.24113e-26	1.92872e-22
GST-rich	CG17327	62.7	35	0.49576	2.44055e-26	3.79261e-22
GST-rich	CG17904	48.5	22.7	0.417546	8.98978e-26	1.39701e-21
GST-rich	Lst8	37.3	14.4	0.378649	1.33105e-25	2.06846e-21
GST-rich	CG14907	60.1	32.8	0.515966	1.3551e-25	2.10582e-21
GST-rich	Fur1	41.2	16.7	0.369335	3.92407e-25	6.09801e-21
GST-rich	GstT1	70	41.4	0.429445	4.92883e-25	7.6594e-21
GST-rich	yip2	59.2	31.4	0.576029	9.0712e-25	1.40966e-20
GST-rich	CG33158	32.6	11.5	0.317057	1.01035e-24	1.57008e-20
GST-rich	ced-6	72.1	45.3	0.527146	1.53452e-24	2.38464e-20
GST-rich	spir	60.9	32.7	0.499669	2.94214e-24	4.57209e-20
GST-rich	CG6171	26.2	8.2	0.293115	3.61504e-24	5.61778e-20
GST-rich	CG6353	45.1	21.1	0.437186	8.19597e-24	1.27365e-19
GST-rich	Mocs1	26.2	8.2	0.281579	1.25646e-23	1.95254e-19
GST-rich	mbf1	78.5	58	0.491	2.54299e-23	3.9518e-19
GST-rich	CG2076	60.9	34.5	0.43313	1.70121e-22	2.64367e-18
GST-rich	La	75.5	57.5	0.501685	2.34878e-22	3.65e-18
GST-rich	Fer2LCH	90.6	78.4	0.564872	1.07839e-21	1.67583e-17
GST-rich	kek1	61.4	36.7	0.728658	1.66832e-21	2.59256e-17
GST-rich	CG34423	54.5	30.3	0.419753	3.56057e-21	5.53313e-17
GST-rich	pAbp	100	100	0.300992	3.77135e-21	5.86068e-17
GST-rich	CG32549	41.2	18.5	0.32025	8.22007e-21	1.2774e-16
GST-rich	CR44976	46.4	22.1	0.396585	2.26734e-20	3.52344e-16
GST-rich	CG9065	52.8	28.8	0.3872	4.23172e-20	6.57609e-16
GST-rich	RPA3	55.4	30.3	0.411357	1.05427e-19	1.63834e-15
GST-rich	CG9646	42.9	20.3	0.359753	1.28173e-19	1.99181e-15
GST-rich	CG1703	73.8	49.7	0.453239	1.39698e-19	2.1709e-15
GST-rich	Nxt1	58.8	36	0.472624	2.05795e-19	3.19805e-15
GST-rich	CG7627	31.3	12.4	0.316192	2.29594e-19	3.56789e-15
GST-rich	Dip-B	88	68.2	0.341613	2.84688e-19	4.42405e-15
GST-rich	GstE7	27.5	10.1	0.311557	7.54243e-19	1.17209e-14
GST-rich	REG	81.1	66.8	0.396223	9.71498e-19	1.50971e-14
GST-rich	mus210	40.8	19.5	0.359174	2.83416e-18	4.40428e-14
GST-rich	Clbn	36.9	16.8	0.341347	3.21327e-18	4.99342e-14
GST-rich	GstD1	100	99.3	0.315799	5.80737e-18	9.02465e-14
GST-rich	CG3348	46.4	24	0.720958	5.96507e-18	9.26971e-14
GST-rich	CG4259	86.7	74.7	0.392149	1.48382e-17	2.30586e-13
GST-rich	CG6769	39.5	19.4	0.316314	1.28518e-16	1.99717e-12
GST-rich	RnrL	33.5	14.7	0.298957	1.67583e-16	2.60424e-12
GST-rich	CG42496	35.2	16.2	0.294722	1.75854e-16	2.73278e-12
GST-rich	CG9331	70	50.9	0.366483	5.85023e-16	9.09126e-12
GST-rich	sni	33.9	15.9	0.311321	1.55466e-15	2.41595e-11
GST-rich	CG31142	42.1	21.9	0.285053	2.20119e-15	3.42066e-11
GST-rich	CG8549	37.8	18.8	0.300183	3.30264e-15	5.1323e-11
GST-rich	AnxB11	93.1	84.9	0.283396	5.48664e-15	8.52624e-11
GST-rich	CycG	98.7	95.9	0.256809	6.31459e-15	9.81287e-11
GST-rich	Nedd4	63.5	43.5	0.388126	2.00031e-14	3.10848e-10
GST-rich	dgt2	28.8	12.7	0.270579	3.02025e-14	4.69347e-10
GST-rich	lectin-24A	47.2	26.4	0.626518	3.19693e-14	4.96803e-10
GST-rich	CG9987	38.2	19.9	0.337234	3.22841e-14	5.01695e-10
GST-rich	CG32641	33.5	16.3	0.285992	5.96327e-14	9.26693e-10
GST-rich	CG42365	36.1	17.9	0.279766	9.34967e-14	1.45294e-09
GST-rich	GstD3	75.1	56.3	0.57403	1.09945e-13	1.70854e-09
GST-rich	Karl	93.1	86.3	0.309923	1.15478e-13	1.79452e-09
GST-rich	CG4858	44.6	25.6	0.321086	1.43725e-13	2.23348e-09
GST-rich	Fer1HCH	78.1	65.6	0.430903	1.6198e-13	2.51717e-09
GST-rich	sra	57.5	37.5	0.325509	3.39345e-13	5.27341e-09
GST-rich	BI-1	60.1	41.5	0.337591	3.50399e-13	5.4452e-09
GST-rich	CG6084	89.7	80.3	0.355557	8.23242e-13	1.27932e-08
GST-rich	crc	91.8	85.7	0.25301	8.41418e-13	1.30756e-08
GST-rich	CG13887	80.7	67	0.363902	8.80226e-13	1.36787e-08
GST-rich	Rpb12	68.7	51.8	0.366733	1.02168e-12	1.58769e-08
GST-rich	Gclc	68.2	49.6	0.343473	3.02477e-12	4.7005e-08
GST-rich	CR42862	89.3	82.5	0.333436	5.01022e-12	7.78588e-08
GST-rich	CR43855	93.6	79.9	0.440249	9.065e-12	1.4087e-07
GST-rich	E(spl)mbeta-HLH	81.5	67.5	0.544927	9.21331e-12	1.43175e-07
GST-rich	AMPdeam	38.2	21	0.278452	1.01002e-11	1.56957e-07
GST-rich	CG6512	33	17	0.260152	1.12127e-11	1.74245e-07
GST-rich	pic	43.8	26.6	0.275507	1.7411e-11	2.70567e-07
GST-rich	Lam	72.5	58.3	0.356998	2.05786e-11	3.19791e-07
GST-rich	bcn92	39.1	22.8	0.275394	6.22314e-11	9.67076e-07
GST-rich	Ote	43.8	26.3	0.279221	8.17854e-11	1.27094e-06
GST-rich	Rpb10	68.7	50.6	0.276998	1.08728e-10	1.68963e-06
GST-rich	Nipped-B	66.5	52.4	0.339301	1.2154e-10	1.88872e-06
GST-rich	CG6686	32.2	17.2	0.314381	1.94531e-10	3.02301e-06
GST-rich	RfC4	36.1	19.8	0.289501	2.24141e-10	3.48315e-06
GST-rich	Cas	37.3	21.7	0.285547	3.84582e-10	5.9764e-06
GST-rich	CG17574	73	62.2	0.469862	4.81367e-10	7.48044e-06
GST-rich	Lk6	85	75.6	0.376021	6.09846e-10	9.477e-06
GST-rich	CG5112	51.9	35.3	0.292641	2.67779e-09	4.16128e-05
GST-rich	TMS1	43.3	27.9	0.257252	7.83065e-09	0.000121688
GST-rich	dm	83.7	70.8	0.309602	3.21302e-08	0.000499304
GST-rich	CG10055	45.9	30.5	0.270969	3.3431e-08	0.000519518
GST-rich	CG31694	33.5	21.1	0.264065	9.29923e-08	0.0014451
GST-rich	nmo	40.8	27.5	0.425897	1.19975e-07	0.0018644
GST-rich	ncm	57.9	44.9	0.311846	1.36371e-07	0.00211921
GST-rich	SmB	64.8	51.8	0.250769	2.7542e-07	0.00428003
GST-rich	CG9917	48.5	35.2	0.269085	4.19726e-07	0.00652254
GST-rich	CG42362	26.2	15	0.284078	4.43966e-07	0.00689923
GST-rich	CG16713	40.3	27.5	0.352572	1.32662e-05	0.206156
Adipohemocyte	E23	48.9	3.5	0.889148	4.79969e-219	7.45872e-215
Adipohemocyte	CG11899	60.7	6.7	0.991571	4.79614e-176	7.4532e-172
Adipohemocyte	hid	45.5	3.9	0.939285	2.44313e-169	3.79662e-165
Adipohemocyte	Gal	71.3	9.7	1.44967	5.22319e-168	8.11683e-164
Adipohemocyte	Gs1	73.6	10.4	1.22707	1.47256e-165	2.28836e-161
Adipohemocyte	GstT4	29.2	1.7	0.551617	4.78095e-158	7.4296e-154
Adipohemocyte	Grp	38.2	3.2	0.694872	2.20958e-143	3.43368e-139
Adipohemocyte	Sirup	60.7	8.8	2.12545	7.5675e-142	1.17599e-137
Adipohemocyte	CG7860	77.5	16.1	1.04324	3.33529e-126	5.18304e-122
Adipohemocyte	CG9989	59.6	9.3	1.02488	2.06692e-121	3.212e-117
Adipohemocyte	Jabba	75.3	14.6	1.12733	8.33651e-121	1.29549e-116
Adipohemocyte	Ama	72.5	13.3	1.29486	6.63803e-120	1.03155e-115
Adipohemocyte	CR43051	36	3.5	0.573312	1.40318e-113	2.18054e-109
Adipohemocyte	CG15309	47.8	6.9	0.894709	1.03042e-105	1.60127e-101
Adipohemocyte	hng3	46.6	6.4	0.696357	1.26402e-105	1.96428e-101
Adipohemocyte	Hsp70Bc	25.8	2	1.14565	6.98944e-104	1.08616e-99
Adipohemocyte	CG4842	31.5	3	0.526625	6.2573e-101	9.72384e-97
Adipohemocyte	CG43867	41.6	5.5	0.660013	7.68587e-98	1.19438e-93
Adipohemocyte	Cpr49Ac	74.7	18.8	1.06931	2.97617e-85	4.62497e-81
Adipohemocyte	fok	48.3	8.1	0.379222	3.31491e-85	5.15138e-81
Adipohemocyte	cer	96.6	69.3	1.54943	4.9749e-84	7.731e-80
Adipohemocyte	CG14946	64	14.2	0.883266	9.25033e-84	1.4375e-79
Adipohemocyte	fax	83.1	26.8	1.32943	5.35569e-83	8.32274e-79
Adipohemocyte	Syp	97.8	83.7	1.27477	3.11194e-82	4.83595e-78
Adipohemocyte	Hsp23	84.8	29.4	1.72695	9.59622e-80	1.49125e-75
Adipohemocyte	l(1)G0469	36	4.9	0.542325	1.11944e-79	1.73961e-75
Adipohemocyte	CG8501	93.8	32.7	1.03081	4.80044e-79	7.45989e-75
Adipohemocyte	pinta	71.9	22.7	1.07325	9.08031e-76	1.41108e-71
Adipohemocyte	CG6770	96.6	67.4	1.29146	9.06051e-75	1.408e-70
Adipohemocyte	betaTub60D	64	15.2	0.924108	1.43031e-74	2.2227e-70
Adipohemocyte	CG12262	66.3	18.7	1.25916	5.95512e-73	9.25426e-69
Adipohemocyte	CG7470	44.9	8.3	0.617784	1.57156e-70	2.44221e-66
Adipohemocyte	lectin-28C	75.3	24.5	1.0383	2.50345e-70	3.89036e-66
Adipohemocyte	CG4586	31.5	4.2	0.471771	4.91863e-70	7.64355e-66
Adipohemocyte	CG6287	62.4	15.7	0.818673	5.59098e-70	8.68838e-66
Adipohemocyte	CG10131	84.8	36	1.14459	2.85878e-68	4.44255e-64
Adipohemocyte	CG6762	53.4	13.1	0.976962	4.4632e-64	6.93581e-60
Adipohemocyte	CG14642	42.7	8	0.653067	4.74078e-64	7.36718e-60
Adipohemocyte	cathD	95.5	77.6	1.04618	4.79732e-64	7.45504e-60
Adipohemocyte	cib	97.8	92.8	1.06297	1.03942e-63	1.61526e-59
Adipohemocyte	fz	35.4	5.8	0.50982	7.68686e-63	1.19454e-58
Adipohemocyte	Ect4	67.4	21.1	0.954181	1.78456e-62	2.77321e-58
Adipohemocyte	CG42369	55.1	13.8	0.855393	4.53679e-62	7.05017e-58
Adipohemocyte	Hsp26	58.4	15.6	2.01872	1.20431e-61	1.87149e-57
Adipohemocyte	CG30148	83.1	35.7	1.0658	1.02923e-60	1.59943e-56
Adipohemocyte	CG9003	51.7	12.8	0.80535	3.78929e-60	5.88855e-56
Adipohemocyte	Mec2	88.2	50.2	1.00118	3.36289e-59	5.22593e-55
Adipohemocyte	Dmtn	31.5	5	0.598828	2.38283e-58	3.70292e-54
Adipohemocyte	Npc2a	95.5	76.1	0.91713	1.89505e-57	2.94491e-53
Adipohemocyte	ced-6	85.4	45.3	1.04074	2.96914e-56	4.61404e-52
Adipohemocyte	luna	79.2	34.6	0.993152	6.44729e-56	1.00191e-51
Adipohemocyte	Eip74EF	41	8.5	0.517626	2.43391e-54	3.78229e-50
Adipohemocyte	Hsp68	30.3	5	1.41083	3.54521e-54	5.50926e-50
Adipohemocyte	tna	66.9	22.1	0.741851	7.33079e-52	1.1392e-47
Adipohemocyte	CG6891	94.4	72.2	0.874537	1.75627e-51	2.72925e-47
Adipohemocyte	vir-1	82.6	35.1	0.861378	7.40694e-51	1.15104e-46
Adipohemocyte	CG5059	66.3	24.9	0.907725	1.66483e-49	2.58715e-45
Adipohemocyte	blow	46.1	11.7	0.545821	3.05929e-47	4.75413e-43
Adipohemocyte	CG4950	36.5	7.3	0.50496	5.24037e-47	8.14354e-43
Adipohemocyte	vsg	94.9	87.5	0.763493	1.68544e-46	2.61917e-42
Adipohemocyte	sea	97.2	88.5	0.859636	1.92697e-46	2.99452e-42
Adipohemocyte	CG30456	68.5	25.9	0.764008	2.6407e-46	4.10365e-42
Adipohemocyte	DnaJ-1	62.4	24.4	1.15215	5.08199e-46	7.89741e-42
Adipohemocyte	RpS26	100	100	0.286029	6.57755e-46	1.02215e-41
Adipohemocyte	CG43446	25.8	4.2	0.384948	1.68418e-44	2.61722e-40
Adipohemocyte	Hsp27	88.2	55.2	1.37813	2.4213e-44	3.7627e-40
Adipohemocyte	drpr	63.5	22.1	0.674902	6.79629e-44	1.05614e-39
Adipohemocyte	Utx	50.6	15.4	0.653153	7.17677e-44	1.11527e-39
Adipohemocyte	Fer1HCH	90.4	65.5	0.791316	9.19342e-44	1.42866e-39
Adipohemocyte	Ef1alpha48D	100	100	0.315674	1.94106e-43	3.01641e-39
Adipohemocyte	sn	63.5	21.1	0.718419	2.31509e-43	3.59765e-39
Adipohemocyte	Pdk	60.7	22.5	0.703031	5.48933e-43	8.53042e-39
Adipohemocyte	NimC3	53.9	18.1	0.79142	2.02081e-42	3.14034e-38
Adipohemocyte	eIF-4a	100	99.3	0.380431	2.44178e-42	3.79452e-38
Adipohemocyte	CG5854	78.7	45.1	0.919648	7.12448e-41	1.10714e-36
Adipohemocyte	CG31778	34.8	7.8	0.501234	1.80213e-40	2.8005e-36
Adipohemocyte	Ect3	46.6	13.3	0.539166	9.07301e-40	1.40995e-35
Adipohemocyte	br	78.1	45.6	0.982238	2.65311e-39	4.12294e-35
Adipohemocyte	CG13893	26.4	4.9	0.408197	6.01509e-39	9.34745e-35
Adipohemocyte	lectin-24Db	80.9	46.6	0.838054	1.80514e-38	2.80519e-34
Adipohemocyte	Fer2LCH	93.3	78.4	0.699645	3.90743e-38	6.07214e-34
Adipohemocyte	mub	61.8	25.3	0.728792	4.23825e-38	6.58624e-34
Adipohemocyte	crq	60.1	22.1	0.650929	5.99229e-38	9.31202e-34
Adipohemocyte	P5cr-2	43.8	12.9	0.586358	6.3852e-38	9.9226e-34
Adipohemocyte	CG33181	28.1	5.6	0.339579	9.84004e-38	1.52914e-33
Adipohemocyte	Mob2	75.8	42	0.818126	9.11221e-37	1.41604e-32
Adipohemocyte	Oat	80.9	48.3	0.865235	9.97963e-37	1.55084e-32
Adipohemocyte	Eip75B	82.6	52.9	1.0651	9.71248e-35	1.50932e-30
Adipohemocyte	Dip-B	88.2	68.2	0.670084	2.21274e-34	3.4386e-30
Adipohemocyte	GstO3	95.5	86.1	0.832116	3.99395e-34	6.2066e-30
Adipohemocyte	Lk6	91	75.6	0.756771	1.21755e-33	1.89207e-29
Adipohemocyte	CG13321	40.4	11.5	0.596588	1.75388e-33	2.72553e-29
Adipohemocyte	miple2	26.4	5.5	0.516684	2.33755e-33	3.63255e-29
Adipohemocyte	RpL23A	100	99.8	0.294387	2.65713e-33	4.12917e-29
Adipohemocyte	Oscillin	58.4	23.9	0.626538	4.4964e-33	6.98741e-29
Adipohemocyte	Bsg	88.8	67.3	0.682922	2.40772e-32	3.7416e-28
Adipohemocyte	Jupiter	90.4	74.1	0.662435	2.98591e-32	4.64011e-28
Adipohemocyte	yip2	67.4	31.4	0.647109	7.19191e-32	1.11762e-27
Adipohemocyte	CG11686	80.3	48.7	0.774718	1.18023e-31	1.83408e-27
Adipohemocyte	RpL5	100	99.9	0.286702	1.21085e-31	1.88167e-27
Adipohemocyte	chic	99.4	99.6	0.419524	1.26048e-31	1.95879e-27
Adipohemocyte	schlank	93.3	84.2	0.607718	1.5915e-31	2.4732e-27
Adipohemocyte	CG31337	95.5	85.2	0.881322	1.89511e-31	2.94499e-27
Adipohemocyte	aay	33.7	9	0.263593	5.51155e-31	8.56495e-27
Adipohemocyte	CG3961	34.3	9.2	0.444938	1.00364e-30	1.55965e-26
Adipohemocyte	CG10011	27	6.1	0.315103	1.07624e-30	1.67248e-26
Adipohemocyte	CG42867	35.4	9.5	0.410365	1.2054e-30	1.87319e-26
Adipohemocyte	roX1	89.9	54.1	0.691055	1.28967e-30	2.00415e-26
Adipohemocyte	Mnt	56.2	24.2	0.764013	1.52044e-30	2.36277e-26
Adipohemocyte	Vamp7	80.9	48.4	0.595234	2.02112e-30	3.14082e-26
Adipohemocyte	scyl	62.9	30.5	1.03158	2.87712e-30	4.47105e-26
Adipohemocyte	regucalcin	98.3	95.9	0.602026	4.30447e-30	6.68915e-26
Adipohemocyte	GC1	28.7	6.9	0.332121	4.3416e-30	6.74685e-26
Adipohemocyte	HP1D3csd	53.4	20.6	0.522072	4.37458e-30	6.79809e-26
Adipohemocyte	EcR	50.6	19.9	0.688714	5.3768e-30	8.35555e-26
Adipohemocyte	Ppa	34.3	9.7	0.544418	2.37259e-29	3.687e-25
Adipohemocyte	Spn27A	86.5	62.6	0.592387	2.52179e-29	3.91887e-25
Adipohemocyte	RpL9	100	99.9	0.253593	4.4425e-29	6.90364e-25
Adipohemocyte	CtsB1	92.1	82.3	0.591495	4.54596e-29	7.06442e-25
Adipohemocyte	glec	39.9	12.8	0.539017	4.74716e-29	7.37709e-25
Adipohemocyte	pdgy	61.8	28.8	0.552464	9.45662e-29	1.46956e-24
Adipohemocyte	Vha16-1	98.3	96.7	0.449804	3.14842e-28	4.89265e-24
Adipohemocyte	Mvl	70.2	39.6	0.642857	1.06417e-27	1.65372e-23
Adipohemocyte	RpL22	97.8	96.8	0.343407	1.69845e-27	2.63939e-23
Adipohemocyte	CG12054	71.3	41	0.725253	3.92483e-27	6.09918e-23
Adipohemocyte	CG7337	53.4	23.7	0.655226	6.40536e-27	9.95392e-23
Adipohemocyte	CG14990	39.9	13.1	0.498885	7.77539e-27	1.2083e-22
Adipohemocyte	Sply	68.5	39.6	0.680875	3.16795e-26	4.923e-22
Adipohemocyte	NLaz	27.5	7	0.431597	1.32501e-25	2.05906e-21
Adipohemocyte	CG8602	62.9	33.2	0.654729	1.96777e-25	3.05791e-21
Adipohemocyte	CG42807	95.5	74.7	0.86156	2.77415e-25	4.31102e-21
Adipohemocyte	CG33494	92.1	84.8	0.521843	3.36261e-25	5.2255e-21
Adipohemocyte	CG32170	30.3	8.6	0.343272	1.44733e-24	2.24916e-20
Adipohemocyte	CG8112	66.3	38.9	0.88451	1.71257e-24	2.66134e-20
Adipohemocyte	CG9005	33.7	10.7	0.39045	1.97907e-24	3.07547e-20
Adipohemocyte	CG16721	32.6	10.1	0.350514	2.93085e-24	4.55454e-20
Adipohemocyte	Akap200	88.8	78.6	0.490301	1.13699e-23	1.76689e-19
Adipohemocyte	how	63.5	34.2	0.595374	1.28049e-23	1.98989e-19
Adipohemocyte	GlcAT-P	71.9	48	0.683255	1.28066e-23	1.99014e-19
Adipohemocyte	Rack1	100	99.7	0.254205	1.28373e-23	1.99491e-19
Adipohemocyte	rudhira	71.3	44	0.690329	2.53819e-23	3.94435e-19
Adipohemocyte	zip	91	84.6	0.533987	7.2386e-23	1.12488e-18
Adipohemocyte	rgr	28.7	8.5	0.39023	7.95182e-23	1.23571e-18
Adipohemocyte	CG16947	33.1	10.6	0.343013	8.63626e-23	1.34207e-18
Adipohemocyte	l(2)k09913	63.5	34.1	0.546367	1.07184e-22	1.66565e-18
Adipohemocyte	Jheh1	39.3	14	0.356339	1.07325e-22	1.66782e-18
Adipohemocyte	Hsromega	90.4	83	0.609073	1.28312e-22	1.99397e-18
Adipohemocyte	eater	80.9	59.7	0.580366	3.28997e-22	5.11261e-18
Adipohemocyte	Atg8a	93.3	84.4	0.485495	7.94922e-22	1.23531e-17
Adipohemocyte	CG13585	80.9	61.4	0.475026	2.33743e-21	3.63236e-17
Adipohemocyte	Samuel	33.1	11.2	0.392371	3.11049e-21	4.8337e-17
Adipohemocyte	Cyp6v1	65.2	37.7	0.651885	3.20394e-21	4.97892e-17
Adipohemocyte	CG8449	51.1	24.2	0.605884	4.85154e-21	7.5393e-17
Adipohemocyte	kek1	68	36.7	0.57328	4.9606e-21	7.70878e-17
Adipohemocyte	Dtg	34.3	11	0.351109	5.59603e-21	8.69623e-17
Adipohemocyte	Eip55E	79.8	70.9	0.747937	1.35301e-20	2.10257e-16
Adipohemocyte	oys	50	24.3	0.54227	1.60055e-20	2.48726e-16
Adipohemocyte	UbcE2H	56.2	30.6	0.495673	6.01328e-20	9.34463e-16
Adipohemocyte	Rho1	93.8	89.4	0.408975	6.3084e-20	9.80326e-16
Adipohemocyte	Lsd-2	51.1	25.2	0.524605	1.45025e-19	2.25369e-15
Adipohemocyte	CG5151	53.9	27.8	0.595212	2.26829e-19	3.52492e-15
Adipohemocyte	l(1)G0289	81.5	48.4	0.443957	2.52287e-19	3.92054e-15
Adipohemocyte	CG4080	58.4	32.9	0.61959	5.64562e-19	8.77329e-15
Adipohemocyte	CG4927	55.6	29.1	0.546439	6.44048e-19	1.00085e-14
Adipohemocyte	CG2444	75.8	53.7	0.751229	6.7331e-19	1.04632e-14
Adipohemocyte	Cirl	41	17.3	0.441458	8.95728e-19	1.39196e-14
Adipohemocyte	yellow-f	71.3	42.6	0.528363	9.00887e-19	1.39998e-14
Adipohemocyte	CG13624	48.3	23.8	0.62167	2.02991e-18	3.15447e-14
Adipohemocyte	Sap-r	77.5	65.5	0.533498	2.28988e-18	3.55848e-14
Adipohemocyte	mtd	50.6	24.8	0.440525	2.47583e-18	3.84745e-14
Adipohemocyte	l(3)L1231	71.9	49.6	0.577177	4.01689e-18	6.24225e-14
Adipohemocyte	CG9821	99.4	99.4	0.610384	5.26132e-18	8.17609e-14
Adipohemocyte	stai	47.2	21.3	0.444895	5.65203e-18	8.78325e-14
Adipohemocyte	sro	29.2	10.2	0.318509	5.82102e-18	9.04587e-14
Adipohemocyte	Cyp4e2	64.6	40.5	0.563578	1.46688e-17	2.27953e-13
Adipohemocyte	Drs	61.8	32.2	0.556135	1.50416e-17	2.33746e-13
Adipohemocyte	GstD1	98.9	99.3	0.352587	2.32988e-17	3.62063e-13
Adipohemocyte	CG32676	39.3	17.4	0.55576	4.11397e-17	6.39311e-13
Adipohemocyte	srp	70.8	51.3	0.595342	4.69235e-17	7.29191e-13
Adipohemocyte	Rab7	80.9	67.6	0.446325	5.34601e-17	8.3077e-13
Adipohemocyte	RpS14b	97.8	98.1	0.273957	6.91147e-17	1.07404e-12
Adipohemocyte	CG2641	44.4	20.7	0.389372	1.56787e-16	2.43647e-12
Adipohemocyte	GILT1	70.2	45.9	0.455027	1.69083e-16	2.62755e-12
Adipohemocyte	Gclm	46.1	23.8	0.656812	2.36283e-16	3.67185e-12
Adipohemocyte	Hexo2	83.1	74.6	0.438942	3.50754e-16	5.45072e-12
Adipohemocyte	RabX1	52.2	27.1	0.410773	9.51374e-16	1.47844e-11
Adipohemocyte	roX2	50	24.6	0.410351	1.76836e-15	2.74803e-11
Adipohemocyte	CG8814	25.3	8.6	0.263631	3.04856e-15	4.73746e-11
Adipohemocyte	CG42748	30.9	12.1	0.353509	3.28468e-15	5.1044e-11
Adipohemocyte	mnb	55.6	31.8	0.460519	3.70441e-15	5.75665e-11
Adipohemocyte	sgg	78.7	60.5	0.453055	3.93803e-15	6.1197e-11
Adipohemocyte	Mrtf	37.1	17	0.360712	4.69746e-15	7.29985e-11
Adipohemocyte	kuz	77	55.1	0.438163	5.63071e-15	8.75013e-11
Adipohemocyte	CG31705	53.4	28.9	0.349941	6.76921e-15	1.05194e-10
Adipohemocyte	Shc	52.2	29.9	0.481681	7.4565e-15	1.15874e-10
Adipohemocyte	Vha68-2	84.8	70	0.394904	8.99168e-15	1.39731e-10
Adipohemocyte	CG30088	29.2	10.9	0.252043	1.05331e-14	1.63684e-10
Adipohemocyte	Rab5	89.3	79.7	0.328283	1.12637e-14	1.75039e-10
Adipohemocyte	corn	52.8	30.9	0.518857	1.30709e-14	2.03121e-10
Adipohemocyte	cindr	86	73.2	0.476275	1.37556e-14	2.13762e-10
Adipohemocyte	CG32147	43.8	21.5	0.369577	1.46715e-14	2.27995e-10
Adipohemocyte	CG43780	27.5	10.7	0.382835	1.47045e-14	2.28509e-10
Adipohemocyte	CG18249	34.8	14.8	0.341816	1.8514e-14	2.87707e-10
Adipohemocyte	CG1665	50.6	27.5	0.405166	1.96057e-14	3.04672e-10
Adipohemocyte	CG30269	52.2	29.5	0.408922	1.99355e-14	3.09798e-10
Adipohemocyte	Non1	82	69.8	0.439662	2.11474e-14	3.28631e-10
Adipohemocyte	l(2)08717	32.6	13.9	0.423853	2.25177e-14	3.49925e-10
Adipohemocyte	Paip2	69.1	49.3	0.544588	2.84865e-14	4.42681e-10
Adipohemocyte	lqf	73.6	58.4	0.504607	2.91799e-14	4.53456e-10
Adipohemocyte	bun	93.3	85.3	0.476978	4.53693e-14	7.05039e-10
Adipohemocyte	PGRP-LA	28.1	11	0.360272	5.83727e-14	9.07111e-10
Adipohemocyte	Sep2	71.9	52.8	0.399745	1.17135e-13	1.82027e-09
Adipohemocyte	Syx13	68.5	47.4	0.382704	1.39579e-13	2.16906e-09
Adipohemocyte	gpp	48.9	27.6	0.407682	1.58135e-13	2.45742e-09
Adipohemocyte	CG8080	48.9	27	0.410285	1.76029e-13	2.73549e-09
Adipohemocyte	Rab35	78.1	59.5	0.410033	1.88682e-13	2.93212e-09
Adipohemocyte	Mef2	32.6	14.2	0.34884	2.44982e-13	3.80702e-09
Adipohemocyte	Ent1	34.3	15.3	0.364319	2.50126e-13	3.88696e-09
Adipohemocyte	CG2789	79.2	64.4	0.396302	2.64089e-13	4.10394e-09
Adipohemocyte	l(1)G0193	47.8	26.2	0.43464	2.64942e-13	4.1172e-09
Adipohemocyte	Tep1	87.1	67.2	0.452851	2.95913e-13	4.59848e-09
Adipohemocyte	InR	46.6	25	0.399296	3.12561e-13	4.85719e-09
Adipohemocyte	nrv2	47.8	25.4	0.3332	3.41307e-13	5.30391e-09
Adipohemocyte	CG15083	46.6	23.8	0.326935	4.37656e-13	6.80117e-09
Adipohemocyte	spir	57.9	32.8	0.372398	4.78905e-13	7.44218e-09
Adipohemocyte	CG12643	30.9	13.3	0.413757	5.53745e-13	8.6052e-09
Adipohemocyte	KrT95D	36.5	16.5	0.319979	6.1531e-13	9.56192e-09
Adipohemocyte	Thor	67.4	44	0.451706	6.52678e-13	1.01426e-08
Adipohemocyte	lap	57.3	35.4	0.351503	6.60608e-13	1.02658e-08
Adipohemocyte	CR44133	48.3	27.6	0.395953	9.08272e-13	1.41145e-08
Adipohemocyte	Dyrk3	43.8	22.6	0.380619	9.46817e-13	1.47135e-08
Adipohemocyte	klar	76.4	63.8	0.465818	9.97127e-13	1.54954e-08
Adipohemocyte	Zip99C	53.4	33.2	0.60712	1.00353e-12	1.55948e-08
Adipohemocyte	Ehbp1	50	28.4	0.401051	1.13113e-12	1.75778e-08
Adipohemocyte	Ilp6	42.1	20.9	0.415297	1.19529e-12	1.85748e-08
Adipohemocyte	CG43739	50	28.2	0.356947	2.12434e-12	3.30122e-08
Adipohemocyte	Myd88	47.8	27	0.409794	2.42379e-12	3.76658e-08
Adipohemocyte	CG12025	41.6	21.4	0.395619	2.60169e-12	4.04302e-08
Adipohemocyte	CG15118	32.6	14.6	0.337813	2.70565e-12	4.20459e-08
Adipohemocyte	CG8031	28.1	12.3	0.403115	2.86074e-12	4.44559e-08
Adipohemocyte	Dys	36.5	17.2	0.30047	3.04741e-12	4.73568e-08
Adipohemocyte	NimB4	84.3	65.2	0.349234	3.51311e-12	5.45938e-08
Adipohemocyte	Cerk	35.4	17.4	0.445217	4.23902e-12	6.58744e-08
Adipohemocyte	Cat	44.4	25.8	0.519105	5.51522e-12	8.57065e-08
Adipohemocyte	CG6051	46.1	26.5	0.37187	6.90338e-12	1.07279e-07
Adipohemocyte	mats	26.4	10.8	0.267479	7.59117e-12	1.17967e-07
Adipohemocyte	olf186-M	80.3	74	0.527572	7.84163e-12	1.21859e-07
Adipohemocyte	CG13868	65.2	46.7	0.581457	9.66836e-12	1.50246e-07
Adipohemocyte	CG30423	76.4	64.4	0.363805	1.21884e-11	1.89408e-07
Adipohemocyte	ScpX	30.3	13.8	0.293135	1.43337e-11	2.22746e-07
Adipohemocyte	CG45057	30.9	14.1	0.319318	1.67467e-11	2.60244e-07
Adipohemocyte	waw	25.8	10.8	0.316315	1.85768e-11	2.88683e-07
Adipohemocyte	CG14291	41.6	21.6	0.334522	1.92701e-11	2.99458e-07
Adipohemocyte	MP1	60.1	38.7	0.368068	2.55735e-11	3.97412e-07
Adipohemocyte	CG12576	51.1	31.3	0.414013	2.96537e-11	4.60818e-07
Adipohemocyte	Orct	25.3	10.3	0.256542	3.63823e-11	5.65382e-07
Adipohemocyte	Dip-C	37.1	19	0.299295	4.73102e-11	7.352e-07
Adipohemocyte	CG34424	52.8	34.1	0.484125	5.10267e-11	7.92955e-07
Adipohemocyte	CG5510	43.8	24.8	0.337846	6.17244e-11	9.59197e-07
Adipohemocyte	l(1)G0232	33.7	16	0.332786	6.26671e-11	9.73847e-07
Adipohemocyte	CG6707	62.9	46.1	0.389711	9.03382e-11	1.40385e-06
Adipohemocyte	CG42724	64	47.2	0.449902	1.49149e-10	2.31777e-06
Adipohemocyte	CG30046	45.5	26.3	0.370266	1.97735e-10	3.0728e-06
Adipohemocyte	CG4452	32	15.7	0.271691	2.1909e-10	3.40466e-06
Adipohemocyte	ics	68.5	55	0.370454	2.66135e-10	4.13574e-06
Adipohemocyte	mxt	39.3	21	0.281736	3.63628e-10	5.65078e-06
Adipohemocyte	SelR	50.6	32.5	0.392001	3.76788e-10	5.85529e-06
Adipohemocyte	E(spl)mbeta-HLH	78.1	67.5	0.876033	3.90085e-10	6.06191e-06
Adipohemocyte	CG33995	60.1	41.4	0.352755	4.0336e-10	6.26822e-06
Adipohemocyte	CG10916	31.5	15.2	0.267093	4.15322e-10	6.45411e-06
Adipohemocyte	Ggamma1	92.7	87.3	0.278219	4.18346e-10	6.5011e-06
Adipohemocyte	PRL-1	81.5	74.3	0.352384	4.72193e-10	7.33788e-06
Adipohemocyte	CG42684	36.5	18.6	0.28682	5.17873e-10	8.04775e-06
Adipohemocyte	CG6966	37.1	19.6	0.319947	5.29492e-10	8.2283e-06
Adipohemocyte	TMS1	46.1	27.9	0.304479	6.04213e-10	9.38947e-06
Adipohemocyte	CG18343	48.9	30.4	0.333076	6.29541e-10	9.78307e-06
Adipohemocyte	CG31075	80.9	72.1	0.393061	6.72754e-10	1.04546e-05
Adipohemocyte	CG10082	43.8	26.4	0.372183	8.80851e-10	1.36884e-05
Adipohemocyte	CG13124	43.3	24.2	0.300732	9.54302e-10	1.48299e-05
Adipohemocyte	CG14073	37.1	20.2	0.347264	1.23169e-09	1.91404e-05
Adipohemocyte	heph	50	32	0.324587	1.25594e-09	1.95173e-05
Adipohemocyte	Ip259	86.5	80.7	0.313683	1.54972e-09	2.40826e-05
Adipohemocyte	Lamp1	81.5	72.2	0.273376	1.75854e-09	2.73278e-05
Adipohemocyte	spen	83.1	75.3	0.392521	2.59223e-09	4.02833e-05
Adipohemocyte	CG31673	46.6	28	0.357826	2.89933e-09	4.50556e-05
Adipohemocyte	Pde9	36.5	20	0.287059	3.66014e-09	5.68786e-05
Adipohemocyte	CG1544	32	16.4	0.288676	3.7032e-09	5.75478e-05
Adipohemocyte	unk	29.2	14.7	0.312602	3.74794e-09	5.8243e-05
Adipohemocyte	CG8300	69.7	54.9	0.390252	7.99605e-09	0.000124259
Adipohemocyte	tai	49.4	31.4	0.285394	1.01369e-08	0.000157527
Adipohemocyte	CG13482	30.9	15.6	0.593952	1.42658e-08	0.000221691
Adipohemocyte	CG7686	53.9	39.7	0.389731	1.5973e-08	0.00024822
Adipohemocyte	Pak	34.3	19.1	0.303975	1.84189e-08	0.000286229
Adipohemocyte	pll	34.8	19.5	0.283913	2.06493e-08	0.00032089
Adipohemocyte	CG43124	82.6	59.7	0.3255	2.06561e-08	0.000320996
Adipohemocyte	CG31637	51.7	36.8	0.39605	2.09267e-08	0.000325201
Adipohemocyte	CR34335	97.8	95.6	0.305187	3.02753e-08	0.000470478
Adipohemocyte	NAT1	75.3	67.8	0.383053	3.13761e-08	0.000487585
Adipohemocyte	CR45102	25.3	12.2	0.274462	3.19769e-08	0.000496921
Adipohemocyte	Atg17	41	24.7	0.299961	3.59006e-08	0.000557895
Adipohemocyte	Sur-8	48.3	32.1	0.32561	3.63883e-08	0.000565474
Adipohemocyte	mura	29.2	14.9	0.257155	3.70946e-08	0.000576449
Adipohemocyte	CG7523	71.3	58.1	0.290749	3.93555e-08	0.000611584
Adipohemocyte	dl	52.2	37.4	0.357573	4.95712e-08	0.000770337
Adipohemocyte	Vha44	65.7	50	0.364744	6.0898e-08	0.000946356
Adipohemocyte	Mes2	48.3	33	0.379002	6.38974e-08	0.000992966
Adipohemocyte	CG10413	44.4	27.4	0.267693	9.21968e-08	0.00143274
Adipohemocyte	MESK2	62.4	48.2	0.384595	9.52178e-08	0.00147968
Adipohemocyte	CG18619	50	34.8	0.318112	1.09441e-07	0.00170071
Adipohemocyte	cwo	55.1	39.9	0.331537	1.97597e-07	0.00307065
Adipohemocyte	DCP2	33.1	18.9	0.25522	2.12489e-07	0.00330208
Adipohemocyte	Pngl	41	26.3	0.275179	3.90198e-07	0.00606368
Adipohemocyte	CG3077	49.4	34.7	0.308023	4.1069e-07	0.00638212
Adipohemocyte	CG4572	66.9	56	0.290289	4.13394e-07	0.00642414
Adipohemocyte	CG17746	51.7	37.9	0.347765	4.2143e-07	0.00654902
Adipohemocyte	Pax	51.7	35.1	0.25695	4.54152e-07	0.00705752
Adipohemocyte	CG32039	58.4	43.6	0.287592	4.54618e-07	0.00706476
Adipohemocyte	emc	74.7	70.1	0.387042	5.43801e-07	0.00845067
Adipohemocyte	Tango9	28.1	15.6	0.276767	7.45233e-07	0.0115809
Adipohemocyte	CG31717	65.2	52.5	0.273526	7.69792e-07	0.0119626
Adipohemocyte	Nmda1	69.7	61.9	0.319042	9.17933e-07	0.0142647
Adipohemocyte	PHGPx	71.9	62.6	0.316506	9.88041e-07	0.0153542
Adipohemocyte	drongo	59.6	45.5	0.284716	1.07712e-06	0.0167384
Adipohemocyte	ZnT41F	42.7	28.4	0.292235	1.11056e-06	0.0172582
Adipohemocyte	be	36	22.1	0.272842	1.62291e-06	0.0252201
Adipohemocyte	sqh	80.9	70.5	0.272017	1.63906e-06	0.025471
Adipohemocyte	SCAR	40.4	26.8	0.250666	1.82048e-06	0.0282902
Adipohemocyte	hipk	42.7	28.3	0.274211	2.33145e-06	0.0362307
Adipohemocyte	CG15012	62.4	47.5	0.252747	2.33676e-06	0.0363132
Adipohemocyte	Rhp	33.7	21	0.263286	2.43479e-06	0.0378366
Adipohemocyte	CR42715	58.4	46	0.362606	2.43617e-06	0.0378582
Adipohemocyte	CG5399	74.2	55.9	0.390542	2.43769e-06	0.0378817
Adipohemocyte	CG14997	34.8	21.4	0.279608	2.70097e-06	0.0419731
Adipohemocyte	stck	59	48.2	0.312509	3.72992e-06	0.0579629
Adipohemocyte	CG11739	64.6	52.7	0.34393	3.84961e-06	0.0598229
Adipohemocyte	CG14184	40.4	27.3	0.260124	3.85131e-06	0.0598494
Adipohemocyte	pod1	57.9	43.9	0.283302	4.9304e-06	0.0766184
Adipohemocyte	CG3164	41.6	27.6	0.257006	5.23814e-06	0.0814007
Adipohemocyte	CG10375	36	23.2	0.296287	5.34047e-06	0.0829909
Adipohemocyte	CG2310	37.6	25.1	0.299012	5.40699e-06	0.0840247
Adipohemocyte	norpA	47.8	33.5	0.271444	5.45172e-06	0.0847197
Adipohemocyte	CG4658	39.3	25.5	0.274695	6.32359e-06	0.0982685
Adipohemocyte	Galphas	49.4	35.8	0.297713	9.14478e-06	0.14211
Adipohemocyte	Irc	48.3	35.5	0.294722	1.10503e-05	0.171722
Adipohemocyte	cic	52.2	39	0.303331	1.87851e-05	0.291921
Adipohemocyte	Rac2	85.4	79.6	0.260823	2.6863e-05	0.417451
Adipohemocyte	Gie	50.6	39.4	0.256437	3.53486e-05	0.549318
Adipohemocyte	tacc	68	59.8	0.262923	3.53694e-05	0.549641
Adipohemocyte	step	36	24.7	0.257851	5.09412e-05	0.791626
Adipohemocyte	Syx1A	76.4	71	0.280302	7.76549e-05	1
Adipohemocyte	Unr	81.5	80.7	0.275486	0.000167226	1
Adipohemocyte	CG15784	25.8	16.4	0.410218	0.000173746	1
Adipohemocyte	trx	32	21.2	0.267313	0.000182148	1
Adipohemocyte	Arc1	87.1	79.4	0.320516	0.000278225	1
Adipohemocyte	crol	54.5	46	0.287023	0.000306241	1
Adipohemocyte	CG44250	65.7	57.7	0.303704	0.000530781	1
Adipohemocyte	Arc2	57.3	47.7	0.341303	0.00056094	1
Adipohemocyte	Xrp1	93.8	91.4	0.250356	0.00231874	1
Adipohemocyte	GstE1	58.4	50.8	0.290277	0.00353392	1
Adipohemocyte	CG11486	57.9	55	0.258491	0.00740665	1
DV	Mlc2	90.3	0.6	4.63458	0	0
DV	Mf	87.1	0.3	4.4954	0	0
DV	Mlp60A	87.1	0.2	4.31258	0	0
DV	Mlc1	83.9	0.2	4.126	0	0
DV	up	87.1	0.4	3.99427	0	0
DV	Argk	74.2	0.6	3.8854	0	0
DV	wupA	87.1	0.2	3.86703	0	0
DV	SclB	83.9	0.2	3.8437	0	0
DV	Hand	87.1	0.4	3.79311	0	0
DV	Tm2	83.9	0.3	3.5538	0	0
DV	CG5023	80.6	0.1	3.52552	0	0
DV	Mp20	80.6	0.1	3.42841	0	0
DV	l(2)efl	83.9	1	3.33769	0	0
DV	TpnC47D	74.2	0	3.32419	0	0
DV	CG9336	87.1	0.4	3.25437	0	0
DV	CG5177	83.9	0.1	3.20375	0	0
DV	ltl	77.4	0.4	3.09382	0	0
DV	Zasp66	77.4	0.2	2.91057	0	0
DV	TpnC73F	71	0.2	2.59155	0	0
DV	Mhc	74.2	0.2	2.57856	0	0
DV	CG14687	74.2	0	2.57437	0	0
DV	TpnC25D	67.7	0.1	2.52312	0	0
DV	Tsp42Eg	64.5	0.2	2.34006	0	0
DV	Act87E	74.2	0.9	2.32161	0	0
DV	CG30196	64.5	0.1	2.25192	0	0
DV	babos	71	0.8	2.20421	0	0
DV	CG42390	48.4	0.1	2.09109	0	0
DV	Mlp84B	71	0.2	2.06723	0	0
DV	CG34445	71	0.1	2.0034	0	0
DV	CG34446	61.3	0.1	1.97431	0	0
DV	CG42319	61.3	0.1	1.97049	0	0
DV	CG10311	61.3	0.2	1.94013	0	0
DV	Prm	58.1	0.1	1.92906	0	0
DV	bnb	67.7	0.2	1.92065	0	0
DV	Asph	54.8	0.4	1.91089	0	0
DV	jp	58.1	0.2	1.89768	0	0
DV	CG43897	54.8	0.3	1.83753	0	0
DV	CG3746	58.1	0	1.83524	0	0
DV	Pka-C3	45.2	0.1	1.78206	0	0
DV	CG5597	58.1	0	1.74302	0	0
DV	CG8888	58.1	0	1.73263	0	0
DV	Neurochondrin	58.1	0	1.71887	0	0
DV	nrm	45.2	0.2	1.61226	0	0
DV	PK2-R1	45.2	0	1.60524	0	0
DV	Pif1A	38.7	0.2	1.50822	0	0
DV	CG45076	35.5	0.1	1.47248	0	0
DV	Rbp9	48.4	0.3	1.40513	0	0
DV	bru-2	48.4	0.3	1.40293	0	0
DV	NetA	38.7	0.1	1.39783	0	0
DV	H15	38.7	0.1	1.38105	0	0
DV	CG9090	32.3	0	1.32839	0	0
DV	tn	45.2	0.1	1.27533	0	0
DV	CG5612	35.5	0	1.267	0	0
DV	AstA-R2	45.2	0	1.24836	0	0
DV	CG9297	25.8	0	1.12132	0	0
DV	Tsp42Ei	32.3	0	1.0514	0	0
DV	CR31781	32.3	0	0.808458	0	0
DV	CG45078	25.8	0	0.806804	0	0
DV	mid	29	0.1	0.785644	0	0
DV	CG42817	25.8	0.1	0.701065	0	0
DV	CG5376	38.7	0.3	0.999503	1.31626e-296	2.04546e-292
DV	CG9338	90.3	1.8	2.87261	1.59055e-295	2.47172e-291
DV	CG14109	38.7	0.3	1.19316	4.28252e-284	6.65503e-280
DV	CG9413	29	0.2	1.00324	1.14959e-282	1.78647e-278
DV	zormin	41.9	0.4	1.59383	1.86544e-267	2.89889e-263
DV	bt	67.7	1.1	2.83188	7.37881e-262	1.14667e-257
DV	CG30195	38.7	0.3	1.02733	7.15465e-258	1.11183e-253
DV	CG18622	48.4	0.5	1.26774	2.21691e-253	3.44508e-249
DV	CG3630	64.5	1	2.09834	7.10383e-249	1.10394e-244
DV	ImpL3	29	0.2	0.907843	1.9583e-239	3.04319e-235
DV	CG44245	80.6	1.7	2.66144	1.81808e-237	2.8253e-233
DV	CG3940	25.8	0.1	1.17592	6.9674e-236	1.08273e-231
DV	sals	29	0.2	0.935442	3.81529e-225	5.92897e-221
DV	Vha68-1	35.5	0.3	0.979583	2.25624e-213	3.50619e-209
DV	sls	54.8	0.9	3.14205	3.71734e-212	5.77674e-208
DV	Slob	25.8	0.2	1.01872	1.22005e-207	1.89596e-203
DV	tup	25.8	0.2	0.925842	8.24143e-203	1.28072e-198
DV	CG13920	29	0.2	0.670396	3.24176e-200	5.03769e-196
DV	CG33521	64.5	1.3	2.09812	1.33649e-196	2.0769e-192
DV	egr	64.5	1.4	1.76547	1.56466e-193	2.43148e-189
DV	Tsp42Ef	38.7	0.5	1.29628	2.27156e-173	3.53001e-169
DV	CG43078	25.8	0.2	0.742068	1.33828e-167	2.07969e-163
DV	Cyp6a9	29	0.3	0.73346	6.43215e-162	9.99557e-158
DV	CG8547	41.9	0.7	1.09516	4.91081e-150	7.6314e-146
DV	CG17549	25.8	0.3	0.666115	5.24612e-145	8.15247e-141
DV	bru-3	32.3	0.4	1.47491	5.16484e-140	8.02617e-136
DV	shakB	38.7	0.7	1.88002	5.56914e-132	8.65444e-128
DV	Act57B	87.1	4.1	4.67299	6.30822e-127	9.80297e-123
DV	CG4096	29	0.4	0.8922	3.22154e-123	5.00628e-119
DV	Timp	58.1	1.8	1.85493	2.93478e-121	4.56065e-117
DV	CG11155	51.6	1.5	1.25141	1.34389e-115	2.08841e-111
DV	l(2)01289	29	0.5	1.55211	5.49109e-111	8.53315e-107
DV	Shroom	25.8	0.4	0.724152	1.31881e-108	2.04943e-104
DV	sog	54.8	1.8	1.92521	1.36516e-105	2.12146e-101
DV	Strn-Mlck	45.2	1.3	2.04642	8.16465e-97	1.26879e-92
DV	ab	25.8	0.4	0.974666	3.2641e-96	5.07241e-92
DV	if	38.7	1	1.05695	5.14144e-96	7.98979e-92
DV	CG1674	35.5	0.9	1.10034	3.96685e-90	6.16449e-86
DV	Slc45-1	32.3	0.8	0.741163	2.38212e-85	3.70181e-81
DV	CG44325	80.6	5.6	2.16645	1.25974e-77	1.95763e-73
DV	Ca-alpha1T	29	0.7	0.642989	4.10213e-75	6.37471e-71
DV	loh	32.3	0.9	0.805757	3.45155e-74	5.36371e-70
DV	CG44085	45.2	1.9	1.48935	2.7932e-70	4.34063e-66
DV	SP1173	32.3	1	0.983534	5.07629e-69	7.88856e-65
DV	Lmpt	71	5.1	2.53951	2.81927e-67	4.38115e-63
DV	CG14401	25.8	0.7	0.936002	2.61089e-64	4.05732e-60
DV	DOR	54.8	3.1	1.63253	1.38777e-63	2.1566e-59
DV	CG32280	61.3	5.1	1.70012	3.9431e-49	6.12757e-45
DV	nkd	25.8	1	1.2436	1.78682e-43	2.77671e-39
DV	CG34417	71	8.3	2.33829	1.2703e-42	1.97404e-38
DV	by	29	1.3	0.772203	1.98132e-42	3.07897e-38
DV	Rcd2	32.3	1.8	1.12336	1.66092e-38	2.58107e-34
DV	CG10433	83.9	14.3	3.25084	2.1096e-37	3.27832e-33
DV	CG5001	29	1.5	0.762584	3.40093e-37	5.28505e-33
DV	CG15209	45.2	3.7	1.54135	2.0552e-36	3.19378e-32
DV	Tsp42El	51.6	4.9	1.24696	2.11425e-35	3.28554e-31
DV	atilla	38.7	2.7	0.872629	2.76824e-35	4.30184e-31
DV	CG8503	48.4	4.4	1.05546	3.85191e-35	5.98587e-31
DV	mthl3	58.1	7.6	1.71741	4.90169e-30	7.61723e-26
DV	CG14207	93.5	25.7	2.9145	9.06053e-30	1.40801e-25
DV	Zasp52	54.8	6.8	1.33702	4.44968e-29	6.9148e-25
DV	CG31821	29	2.4	1.28762	4.09242e-23	6.35961e-19
DV	Sdc	48.4	7.9	1.22856	3.64231e-19	5.66015e-15
DV	CG1648	83.9	33.4	2.7869	4.47474e-19	6.95374e-15
DV	Actn	64.5	14.8	1.51882	6.1845e-19	9.61072e-15
DV	Hsp68	38.7	5.1	1.24577	2.102e-17	3.26651e-13
DV	Adk1	25.8	2.5	0.727078	2.84438e-17	4.42016e-13
DV	papi	25.8	2.5	0.752126	3.35056e-17	5.20678e-13
DV	Glycogenin	32.3	3.9	0.93527	4.47153e-17	6.94876e-13
DV	Ude	32.3	3.9	1.07156	5.45291e-17	8.47382e-13
DV	tmod	54.8	11.8	1.69093	9.14799e-17	1.4216e-12
DV	AdamTS-A	29	3.3	0.805742	5.09369e-16	7.9156e-12
DV	CG10527	96.8	76.5	1.88049	5.47487e-15	8.50795e-11
DV	trol	74.2	30	2.61187	2.29274e-14	3.56291e-10
DV	fz2	41.9	7.8	1.3076	4.78861e-14	7.44151e-10
DV	CR34335	96.8	95.6	1.54727	7.90559e-14	1.22853e-09
DV	CG6770	93.5	67.7	1.97185	1.27611e-13	1.98307e-09
DV	CG4239	32.3	4.9	0.771625	2.72923e-13	4.24123e-09
DV	Tm1	90.3	68.7	2.14795	2.74261e-13	4.26202e-09
DV	CR40469	96.8	91.5	1.5697	6.52586e-13	1.01412e-08
DV	CG8321	29	4.2	0.631021	1.23633e-12	1.92126e-08
DV	chrb	51.6	13.6	2.00359	1.61225e-12	2.50544e-08
DV	tsr	100	99.8	0.670035	2.33857e-11	3.63414e-07
DV	CG13506	32.3	5.8	0.930882	3.52084e-11	5.47139e-07
DV	Dg	48.4	12.8	1.11611	4.83238e-11	7.50952e-07
DV	rgn	64.5	25.8	1.56601	1.35993e-10	2.11334e-06
DV	scramb2	58.1	22	1.57889	3.00213e-10	4.66532e-06
DV	CG13124	61.3	24.3	1.20595	4.53084e-10	7.04093e-06
DV	Ras64B	58.1	22.6	1.71431	4.87253e-10	7.57191e-06
DV	Pglym78	61.3	25.6	1.29006	8.02512e-10	1.2471e-05
DV	CG15083	61.3	23.9	1.2394	9.38161e-10	1.4579e-05
DV	P5CDh1	48.4	14.8	1.24794	1.6209e-09	2.51888e-05
DV	CG4692	100	89.8	0.900219	1.74442e-09	2.71083e-05
DV	CoVb	83.9	80.9	1.16383	3.71764e-09	5.77722e-05
DV	Pax	67.7	35.2	1.5442	3.74722e-09	5.82319e-05
DV	scyl	67.7	30.8	1.36286	3.92621e-09	6.10133e-05
DV	CG13551	93.5	90.7	0.848548	4.15046e-09	6.44981e-05
DV	GlyP	25.8	4.5	0.644345	5.56898e-09	8.6542e-05
DV	Ca-P60A	67.7	37.7	1.48223	6.71965e-09	0.000104423
DV	ATPsyn-gamma	87.1	82.2	0.942485	7.78712e-09	0.000121012
DV	CG45057	45.2	14.2	1.16535	1.17128e-08	0.000182018
DV	pyd3	29	5.8	0.567096	1.50742e-08	0.000234253
DV	ATPsyn-b	90.3	84.9	0.997779	1.91962e-08	0.000298308
DV	stv	54.8	22.9	1.24149	3.12135e-08	0.000485057
DV	Gapdh2	83.9	77.9	1.30028	6.57918e-08	0.0010224
DV	aay	35.5	9.2	0.681178	6.64497e-08	0.00103263
DV	CG32230	90.3	86.5	1.03137	7.06988e-08	0.00109866
DV	CG9603	96.8	89.4	0.900058	8.12826e-08	0.00126313
DV	levy	87.1	90.2	0.870518	8.82042e-08	0.00137069
DV	CG1746	100	98.8	0.875405	9.62718e-08	0.00149606
DV	sun	87.1	82.2	1.14208	9.97497e-08	0.00155011
DV	Atpalpha	77.4	68.9	1.06301	1.56707e-07	0.00243523
DV	Aldh	80.6	65.4	1.00152	1.9296e-07	0.0029986
DV	CG2789	77.4	64.5	1.01715	2.78745e-07	0.0043317
DV	Ald	77.4	72.1	1.0668	4.32901e-07	0.00672728
DV	CG33995	67.7	41.5	0.971438	6.46887e-07	0.0100526
DV	wal	77.4	60	0.972978	8.03234e-07	0.0124823
DV	Tsp42Ee	80.6	50.7	0.733161	9.80382e-07	0.0152351
DV	bol	29	7.2	0.85669	1.01555e-06	0.0157816
DV	CG31650	41.9	15	0.769754	1.12603e-06	0.0174985
DV	blw	90.3	96.2	0.719295	1.20738e-06	0.0187627
DV	CLIP-190	54.8	28.9	1.02772	1.66844e-06	0.0259275
DV	Lk6	83.9	75.7	0.962193	1.72688e-06	0.0268357
DV	sesB	100	99.2	0.941484	1.77067e-06	0.0275162
DV	Fhos	25.8	6.1	0.503135	1.81653e-06	0.0282288
DV	Cyp9c1	25.8	6.2	0.62495	2.63712e-06	0.0409808
DV	CG9350	74.2	54.5	1.03769	4.622e-06	0.0718259
DV	Ect4	48.4	21.5	0.99936	4.9186e-06	0.0764351
DV	CG1970	67.7	47.4	1.10883	5.34578e-06	0.0830734
DV	rho	38.7	13.9	1.19997	6.23474e-06	0.0968879
DV	CoVIb	87.1	90.7	0.685479	6.52988e-06	0.101474
DV	Tina-1	64.5	42.6	1.06601	9.32861e-06	0.144967
DV	14-3-3zeta	100	97.9	0.521233	9.62998e-06	0.14965
DV	CG9331	9.7	51.2	0.613641	1.40664e-05	0.218592
DV	CG31705	54.8	29	0.969147	1.77155e-05	0.275298
DV	CG6424	25.8	7.3	0.646138	2.22894e-05	0.346378
DV	CG13887	80.6	67.2	0.704755	2.34193e-05	0.363936
DV	CG12203	67.7	51.6	0.840058	2.46866e-05	0.38363
DV	Got2	61.3	44.1	0.825864	3.46816e-05	0.538953
DV	ATPsyn-d	87.1	85.9	0.618674	3.60547e-05	0.560291
DV	CG17691	67.7	51.8	0.964912	3.9937e-05	0.620621
DV	l(2)06225	80.6	92.2	0.758909	4.06404e-05	0.631552
DV	mew	51.6	27.3	1.06066	4.12197e-05	0.640554
DV	l(1)G0230	80.6	82.6	0.675716	4.19694e-05	0.652204
DV	Acon	67.7	50	0.910393	4.47422e-05	0.695294
DV	CG42678	41.9	18.6	0.740435	4.59176e-05	0.71356
DV	CG17896	74.2	66.1	0.840395	4.72129e-05	0.733689
DV	betaTub60D	41.9	15.6	0.514316	4.8583e-05	0.75498
DV	CoVIIc	80.6	88.8	0.722548	5.29954e-05	0.823548
DV	Pka-R1	38.7	16.6	0.929394	6.3937e-05	0.99358
DV	mxt	45.2	21.2	0.73159	6.55575e-05	1
DV	CG17734	61.3	41.4	0.903645	6.99103e-05	1
DV	CG5903	71	60.8	0.896801	7.20832e-05	1
DV	Flo1	71	60.3	0.818475	7.34216e-05	1
DV	CoIV	83.9	86.3	0.723578	8.59039e-05	1
DV	Mdh2	77.4	70.3	0.82496	9.97238e-05	1
DV	CG5254	48.4	24.3	0.872571	0.000112503	1
DV	ctp	87.1	85	0.496223	0.000120946	1
DV	CG45186	35.5	14.6	0.647639	0.000121883	1
DV	ATPsyn-beta	83.9	96.4	0.892339	0.000138675	1
DV	Hsc70-4	100	96.4	0.380074	0.000141303	1
DV	CG1572	90.3	93.4	0.60309	0.000154865	1
DV	l(2)k09913	58.1	34.3	0.785307	0.000167112	1
DV	Oscp	77.4	85.5	0.758383	0.000185424	1
DV	beta-Spec	45.2	23.2	0.882253	0.000191134	1
DV	CG10219	64.5	47	0.876382	0.000191746	1
DV	Oda	83.9	92.7	0.699278	0.000204619	1
DV	Gapdh1	71	62.3	0.71095	0.000229932	1
DV	Cyt-c-p	80.6	73.9	1.02691	0.000280775	1
DV	CAP	58.1	40.1	1.37842	0.000294986	1
DV	Mpcp	74.2	82	0.537376	0.000334778	1
DV	tud	32.3	13.2	0.650181	0.000346255	1
DV	ATPsyn-Cf6	80.6	86.8	0.69502	0.000413905	1
DV	Pgk	64.5	47.2	0.76571	0.000436029	1
DV	Mdh1	67.7	54.7	0.740198	0.000491858	1
DV	SdhA	54.8	35.4	0.813312	0.000571244	1
DV	CG43739	48.4	28.4	1.04814	0.0006034	1
DV	14-3-3epsilon	96.8	98.4	0.348945	0.000604569	1
DV	betaTub56D	96.8	98.6	0.351767	0.000674674	1
DV	CoVIII	80.6	81.8	0.640439	0.00069711	1
DV	Dif	38.7	18.8	0.571252	0.00071642	1
DV	CG9578	29	11.2	0.453819	0.000814214	1
DV	CG41128	71	58.7	0.638086	0.000861105	1
DV	CG18624	67.7	62.2	0.967299	0.000880909	1
DV	mRpL10	38.7	20	0.946981	0.000916813	1
DV	CG14482	67.7	56.5	0.76606	0.000963057	1
DV	Ucrh	77.4	85.3	0.594768	0.000994021	1
DV	Sod2	67.7	61.6	0.715359	0.00106075	1
DV	dlg1	48.4	30.1	1.17254	0.0012994	1
DV	CG33155	54.8	38.8	0.670481	0.00147811	1
DV	SdhC	61.3	53.9	1.01044	0.00154485	1
DV	CG17680	38.7	19.7	0.495359	0.0015882	1
DV	CG32428	38.7	20.4	0.789481	0.00170946	1
DV	how	48.4	34.5	1.12116	0.00187629	1
DV	CG3731	71	64.4	0.640882	0.0019616	1
DV	CG3560	77.4	83	0.732413	0.00198703	1
DV	CG14688	25.8	11	1.09738	0.00213285	1
DV	PMCA	67.7	64.9	0.831187	0.0021542	1
DV	CG7430	61.3	49.6	0.793866	0.00224867	1
DV	mtacp1	77.4	77.9	0.495435	0.00227545	1
DV	CG1319	25.8	10.4	0.402069	0.0027939	1
DV	l(1)G0156	71	70.9	0.764537	0.00286141	1
DV	CG5676	64.5	56.1	0.672309	0.00300164	1
DV	CG17278	41.9	26	0.768226	0.00302777	1
DV	CG8206	35.5	18.9	0.741012	0.00317136	1
DV	CG8199	25.8	11	0.619612	0.00320847	1
DV	Hsp83	87.1	84.1	0.605865	0.00363198	1
DV	VhaM9.7-b	83.9	81.4	0.501462	0.00368884	1
DV	Mbs	32.3	15.8	0.799541	0.00371051	1
DV	CG7630	71	84.8	0.63024	0.00386599	1
DV	CG7215	74.2	65.9	0.50393	0.00398265	1
DV	CG5044	51.6	34.9	0.81487	0.00401972	1
DV	mats	25.8	10.9	0.408682	0.00403564	1
DV	CG4598	48.4	30	0.520197	0.00411392	1
DV	Mgstl	48.4	32.3	0.646046	0.00420311	1
DV	CG4612	25.8	11.5	0.572088	0.00449491	1
DV	CG7920	54.8	44.2	0.713715	0.00456488	1
DV	GstD1	100	99.3	0.257433	0.00499838	1
DV	SdhB	61.3	53	0.715812	0.00522665	1
DV	Tpi	58.1	43.2	0.926761	0.00560819	1
DV	CG6028	45.2	29.2	0.805749	0.0065173	1
DV	CG3625	41.9	23.9	0.509937	0.00652316	1
DV	Aldh-III	6.5	31.4	0.335223	0.00662263	1
DV	CG3321	74.2	88.7	0.565639	0.00676006	1
DV	CG16985	32.3	18.5	0.736859	0.00726982	1
DV	pre-rRNA-Psi:CR45856	74.2	63	0.724564	0.00772509	1
DV	RFeSP	71	69.1	0.822077	0.00835957	1
DV	Sod	77.4	77.7	0.538716	0.008768	1
DV	bc10	29	14.3	0.456521	0.00880532	1
DV	CG33170	61.3	60.4	0.58949	0.00960869	1
DV	Thor	54.8	44.2	1.34312	0.00968379	1
DV	CG1105	29	14.8	0.518799	0.00979258	1
RG	CG15506	62.7	1.1	1.13005	0	0
RG	Timp	54.9	1.7	0.920511	4.51629e-173	7.01832e-169
RG	CG4408	86.3	5.9	2.75735	7.1909e-139	1.11747e-134
RG	CG42680	49	1.9	1.185	2.56261e-124	3.9823e-120
RG	Obp99b	52.9	2.5	2.50307	2.63839e-114	4.10006e-110
RG	if	33.3	1	0.384822	4.35466e-114	6.76715e-110
RG	Eip93F	62.7	3.7	1.33666	6.29944e-110	9.78934e-106
RG	CG32982	41.2	1.8	0.596608	1.374e-91	2.1352e-87
RG	NLaz	74.5	7	2.02461	5.78494e-84	8.9898e-80
RG	Hr4	62.7	5.5	0.816224	6.10153e-72	9.48178e-68
RG	ImpL2	64.7	5.9	1.88065	1.60586e-69	2.49551e-65
RG	CG42240	43.1	2.7	0.75733	2.55135e-69	3.9648e-65
RG	TwdlE	52.9	4.1	0.818278	2.55094e-67	3.96416e-63
RG	CG34296	76.5	10.1	3.80245	5.70574e-66	8.86672e-62
RG	CG31145	43.1	2.8	0.817633	8.79174e-66	1.36624e-61
RG	dnd	31.4	1.7	0.454037	4.69366e-59	7.29394e-55
RG	CG30088	74.5	10.9	1.44992	3.91619e-55	6.08577e-51
RG	Dtg	74.5	11.1	1.87421	7.11433e-55	1.10557e-50
RG	CG4842	41.2	3.2	0.52591	2.12965e-52	3.30948e-48
RG	CG13321	74.5	11.6	1.55619	1.57613e-49	2.44931e-45
RG	CG11899	60.8	7.1	0.750361	1.80788e-49	2.80944e-45
RG	CG6357	58.8	7.1	1.12684	9.84683e-47	1.5302e-42
RG	CG16758	64.7	9	0.920818	1.03311e-44	1.60545e-40
RG	Hsp26	86.3	15.8	1.27063	2.21859e-44	3.44769e-40
RG	PGRP-SC2	64.7	9.9	1.34721	7.86297e-42	1.22191e-37
RG	CG31778	58.8	7.9	0.693183	5.71617e-41	8.88293e-37
RG	betaTub60D	82.4	15.5	0.972811	1.17773e-40	1.83019e-36
RG	CG7582	25.5	1.6	0.308724	4.74491e-40	7.37359e-36
RG	CG9989	62.7	9.6	0.955387	2.18147e-39	3.39001e-35
RG	CG44475	35.3	3.2	1.81471	1.15705e-38	1.79806e-34
RG	CG44325	47.1	5.6	1.52707	2.83242e-38	4.40157e-34
RG	shg	35.3	3.1	0.429288	5.06337e-38	7.86848e-34
RG	Gs1	66.7	10.8	0.999052	6.01181e-38	9.34236e-34
RG	Gal	64.7	10.1	1.00706	1.07988e-37	1.67813e-33
RG	CG8180	31.4	2.7	0.423646	2.72332e-36	4.23204e-32
RG	CG15083	88.2	23.8	1.35322	4.27476e-36	6.64298e-32
RG	Ama	72.5	13.7	1.22797	2.17141e-35	3.37437e-31
RG	CG32280	43.1	5.1	0.862647	3.51362e-35	5.46017e-31
RG	CG13893	43.1	5	0.489583	9.63235e-35	1.49687e-30
RG	Jabba	72.5	15	1.17934	2.08947e-34	3.24703e-30
RG	CG6287	74.5	16	0.993138	5.82809e-34	9.05686e-30
RG	sn	78.4	21.3	1.8292	8.34031e-33	1.29608e-28
RG	CG7778	60.8	10.5	1.2855	1.92333e-32	2.98886e-28
RG	scaf	41.2	5.3	1.05105	1.25649e-31	1.95259e-27
RG	Inx2	41.2	5.2	0.42999	9.99264e-30	1.55286e-25
RG	fax	86.3	27.2	1.73643	1.77454e-29	2.75763e-25
RG	QC	58.8	10.7	0.619185	1.25282e-28	1.94688e-24
RG	CG6770	98	67.6	1.68692	1.88214e-28	2.92484e-24
RG	santa-maria	25.5	2.3	0.302514	1.94881e-28	3.02846e-24
RG	Eip71CD	41.2	5.6	0.832117	3.18248e-28	4.94557e-24
RG	Hsp23	84.3	29.8	1.95112	2.99144e-27	4.6487e-23
RG	CG13116	70.6	18.4	1.17477	4.35477e-26	6.76732e-22
RG	cib	100	92.8	1.38619	7.20844e-26	1.12019e-21
RG	Mdr49	29.4	3.5	0.402335	3.02483e-23	4.70059e-19
RG	CG14946	64.7	14.6	0.569532	3.84104e-23	5.96897e-19
RG	CG42867	51	9.6	0.427977	4.15482e-22	6.45658e-18
RG	CG8031	56.9	12.3	0.462192	7.51667e-22	1.16809e-17
RG	GLaz	27.5	3.3	0.267914	1.09889e-21	1.70768e-17
RG	CG43867	37.3	5.7	0.28977	2.7533e-21	4.27862e-17
RG	KrT95D	60.8	16.6	0.869729	3.74007e-21	5.81206e-17
RG	Start1	45.1	8.6	1.38591	3.98846e-21	6.19807e-17
RG	blow	54.9	11.9	0.44824	1.1324e-20	1.75974e-16
RG	GstE9	45.1	9	0.712754	4.4024e-20	6.84133e-16
RG	Eip74EF	45.1	8.7	0.46514	8.65471e-20	1.34494e-15
RG	l(3)neo38	25.5	3.1	0.251339	1.75991e-19	2.7349e-15
RG	CG7860	62.7	16.5	0.660005	2.40293e-19	3.73416e-15
RG	Hsp27	88.2	55.4	1.5683	2.63607e-19	4.09645e-15
RG	sro	47.1	10.3	0.914075	3.54132e-19	5.50321e-15
RG	Sdc	41.2	7.8	1.09954	3.89209e-19	6.0483e-15
RG	Ilp6	68.6	21	0.799531	9.25396e-19	1.43807e-14
RG	cer	92.2	69.5	1.41301	1.28276e-18	1.9934e-14
RG	jing	31.4	4.9	0.388929	2.57214e-18	3.99711e-14
RG	Thor	86.3	44.1	1.66276	2.96274e-18	4.6041e-14
RG	Hsc70-3	100	93.2	0.954814	6.33297e-18	9.84143e-14
RG	Myd88	74.5	27.1	0.691127	7.53961e-18	1.17166e-13
RG	Eip78C	29.4	4.4	0.269117	7.59256e-18	1.17988e-13
RG	scramb1	80.4	34.7	0.880931	1.23624e-17	1.92111e-13
RG	Pcd	80.4	42.5	1.20807	2.53832e-17	3.94454e-13
[truncated: 647 more rows]
