# Supplementary material for: Single-cell transcriptome maps of myeloid blood cell lineages in Drosophila
Source: Nat Commun. 2020 Sep 8;11:4483. doi: 10.1038/s41467-020-18135-y (PMC7479620; doi:10.1038/s41467-020-18135-y)
Supplement: Supplementary file 6 — Supplementary Data 2 [file 41467_2020_18135_MOESM6_ESM.xlsx]

## Sheet: Sheet1
Supplementary Data 2. Signature genes for subclusters using Wilxocon Rank-Sum test
Cell type	Gene	Expressing cells in the cluster (%)	Expressing cells in other clusters (%)	Average log2FC	P-value (Wilcoxon Rank-Sum test)	Q-value
PSC	CG15550	100	2.6	5.21783	0	0
PSC	CG6023	87.8	9.8	3.69247	0	0
PSC	mthl7	53.4	0.2	3.48866	0	0
PSC	ImpL2	77.2	5.4	2.92733	0	0
PSC	Pepck	50.8	2.7	2.80764	0	0
PSC	Antp	93.1	0.4	2.79843	0	0
PSC	CG9451	39.7	1.5	2.79062	0	0
PSC	tau	91.5	0.3	2.75207	0	0
PSC	CG44325	91	4.9	2.4358	0	0
PSC	CG15115	82	3.3	2.10745	0	0
PSC	kn	79.4	5.1	2.05065	0	0
PSC	CG15549	73	0.3	1.94763	0	0
PSC	CG30054	64	3.1	1.85221	0	0
PSC	mthl12	33.9	0	1.48155	0	0
PSC	MstProx	33.3	0	1.20373	0	0
PSC	Toll-4	36.5	0.2	0.987462	0	0
PSC	CG34353	37	0.3	0.924208	0	0
PSC	5-HT1B	33.9	1.1	0.898146	0	0
PSC	rdgA	47.6	2.6	1.23194	1.74791e-293	2.71626e-289
PSC	sm	54	3.9	1.24605	1.38588e-260	2.15366e-256
PSC	CG13437	25.9	0.8	0.754602	3.17629e-253	4.93596e-249
PSC	CG6287	84.7	15.5	2.29003	8.14644e-192	1.26596e-187
PSC	CR44430	52.4	5.5	1.4221	7.2941e-174	1.1335e-169
PSC	CG15784	82.5	15.8	2.48543	9.90205e-174	1.53878e-169
PSC	noc	35.4	2.6	0.877012	4.01382e-164	6.23747e-160
PSC	Fur1	77.2	16.4	1.73569	4.08938e-151	6.3549e-147
PSC	fax	98.4	26.6	1.59522	1.1619e-140	1.80559e-136
PSC	elB	58.7	10.1	1.30267	2.34044e-124	3.63704e-120
PSC	CG12163	94.7	47.3	1.97537	9.43648e-117	1.46643e-112
PSC	CG2865	98.4	79.9	1.60193	1.28986e-96	2.00445e-92
PSC	ham	86.2	36.5	1.61643	1.024e-93	1.59129e-89
PSC	Gel	93.7	70.2	1.70908	2.55878e-88	3.97635e-84
PSC	CrebA	91.5	53.9	1.42781	1.42128e-83	2.20867e-79
PSC	ced-6	88.9	45.2	1.48551	2.4115e-83	3.74748e-79
PSC	IM18	83.6	30.6	1.34597	3.26428e-70	5.0727e-66
PSC	Oda	96.8	92.6	0.941522	1.138e-65	1.76846e-61
PSC	CR43855	97.9	79.9	1.39796	1.37975e-65	2.14413e-61
PSC	AnxB11	95.8	84.9	1.05578	5.08995e-60	7.90978e-56
PSC	CR34335	97.9	95.6	0.98674	8.42892e-60	1.30985e-55
PSC	His4r	98.4	95.9	0.617843	1.8484e-56	2.87242e-52
PSC	CR40469	98.4	91.5	1.0457	5.85263e-54	9.09499e-50
PSC	h	68.3	33	1.72566	3.8181e-52	5.93333e-48
PSC	CG5953	81.5	55.4	1.22045	1.00127e-51	1.55598e-47
PSC	chrb	46.6	13.3	1.11279	4.75393e-51	7.3876e-47
PSC	CG1607	26.5	4.4	0.727424	1.29348e-50	2.01007e-46
PSC	CG18815	64.6	27.9	1.00453	2.44222e-50	3.79521e-46
PSC	Lip4	50.8	15.2	0.871139	8.40593e-49	1.30628e-44
PSC	Gadd45	91.5	85.6	1.3216	6.12504e-48	9.51832e-44
PSC	Xrp1	98.4	91.3	0.798059	1.4404e-44	2.23838e-40
PSC	Swim	42.9	12.5	0.981587	3.9242e-44	6.09821e-40
PSC	brat	69.8	39	1.20973	5.76701e-44	8.96193e-40
PSC	CG32138	84.7	65.8	0.998662	6.93184e-43	1.07721e-38
PSC	CG8620	91.5	78.8	1.06718	8.97199e-42	1.39425e-37
PSC	CG5059	58.2	25	0.962174	2.34586e-41	3.64547e-37
PSC	Ance	100	85.4	0.616903	7.51415e-41	1.1677e-36
PSC	ITP	58.2	26.8	0.999874	2.15606e-37	3.35051e-33
PSC	Gapdh2	90.5	77.8	0.791154	3.26091e-35	5.06746e-31
PSC	CG9821	100	99.3	0.633169	8.89166e-35	1.38176e-30
PSC	alphaTub84B	100	98.9	0.495243	1.81407e-33	2.81907e-29
PSC	Hsromega	90.5	83	0.895437	4.24367e-32	6.59467e-28
PSC	olf186-M	83.6	74	0.872067	3.69525e-31	5.74241e-27
PSC	CG11337	28	7.5	0.638567	8.41749e-30	1.30808e-25
PSC	Ance-2	37	12.5	0.84282	1.88442e-29	2.92839e-25
PSC	CG13631	73	59.1	1.00771	2.41017e-29	3.74541e-25
PSC	CG6770	85.7	67.5	0.774039	1.42327e-28	2.21176e-24
PSC	CG5196	47.6	21.6	0.87845	1.6312e-28	2.53488e-24
PSC	Ssdp	64.6	42.4	0.8709	1.36502e-26	2.12124e-22
PSC	CG13868	64.6	46.7	1.11033	5.8602e-26	9.10675e-22
PSC	Hsc70-3	96.8	93.1	0.693714	3.3623e-25	5.22501e-21
PSC	Dys	41.3	17.2	0.786475	8.21582e-25	1.27674e-20
PSC	Ilp6	45.5	20.9	0.98895	1.0557e-24	1.64056e-20
PSC	fend	29.1	9.2	0.672635	3.58822e-24	5.5761e-20
PSC	dally	40.7	18	0.768799	1.10803e-22	1.72189e-18
PSC	hipk	51.3	28.2	0.808551	2.03715e-22	3.16573e-18
PSC	CG31522	26.5	8.3	0.676364	2.05571e-22	3.19457e-18
PSC	aay	28	9	0.70492	3.03555e-22	4.71724e-18
PSC	trol	54	29.9	0.726749	6.14464e-22	9.54877e-18
PSC	CG17508	58.2	39.1	0.808907	2.12609e-21	3.30394e-17
PSC	mspo	47.6	25.2	0.77809	1.50358e-20	2.33657e-16
PSC	CG16713	49.2	27.5	2.13455	2.1011e-20	3.26511e-16
PSC	Su(Tpl)	68.3	52.7	0.716157	3.23966e-20	5.03443e-16
PSC	sgg	69.3	60.5	0.769829	1.87444e-19	2.91289e-15
PSC	Nrt	77.8	69.5	0.737489	4.13374e-19	6.42384e-15
PSC	ftz-f1	36	16	0.910651	4.75055e-19	7.38235e-15
PSC	CR42862	86.8	82.5	0.58631	1.25628e-18	1.95227e-14
PSC	CG32103	72	63.4	0.806896	1.84734e-18	2.87077e-14
PSC	Mdh1	67.7	54.6	0.684036	2.67611e-18	4.15868e-14
PSC	sqh	73	70.6	0.84195	1.0218e-17	1.58787e-13
PSC	glob1	28	10.7	0.600751	1.96746e-17	3.05744e-13
PSC	CG45050	89.4	87.6	0.539066	4.74201e-17	7.36908e-13
PSC	Unr	84.7	80.6	0.553285	6.19821e-17	9.63202e-13
PSC	Hsp27	72.5	55.3	0.576567	2.97852e-16	4.62861e-12
PSC	ct	68.3	57.8	0.730894	5.83353e-16	9.0653e-12
PSC	capu	64.6	53.9	0.745467	6.24438e-16	9.70376e-12
PSC	aPKC	41.3	23	0.745277	6.80022e-16	1.05675e-11
PSC	slmb	44.4	25.8	0.601027	2.89808e-15	4.50362e-11
PSC	Df31	99.5	97.9	0.334542	4.95601e-15	7.70164e-11
PSC	Hex-A	46.6	29	0.863021	1.55276e-14	2.41299e-10
PSC	CG33229	27	11.2	0.540326	1.66899e-14	2.59361e-10
PSC	ERp60	95.2	94.3	0.370089	2.08165e-14	3.23488e-10
PSC	edl	45.5	28.8	0.89821	2.47844e-14	3.85149e-10
PSC	CG13004	29.6	13.5	0.748544	2.4862e-14	3.86356e-10
PSC	scyl	48.7	30.6	0.980186	2.85848e-14	4.44208e-10
PSC	glec	29.1	12.8	0.830683	7.35639e-14	1.14318e-09
PSC	hdc	77.8	70.9	0.564306	3.24903e-13	5.049e-09
PSC	KdelR	84.1	85.1	0.419192	3.31508e-13	5.15164e-09
PSC	spen	79.9	75.3	0.445855	4.20921e-13	6.54111e-09
PSC	CG9836	62.4	55.3	0.642518	6.07567e-13	9.4416e-09
PSC	sbb	54	39.3	0.580254	6.16146e-13	9.5749e-09
PSC	mnd	54.5	39.8	0.635637	7.29092e-13	1.13301e-08
PSC	Rel	90.5	91	0.428118	1.03239e-12	1.60433e-08
PSC	Imp	84.7	85.5	0.480697	1.38879e-12	2.15818e-08
PSC	CG6051	42.3	26.6	0.611271	1.90658e-12	2.96283e-08
PSC	Dip-B	72.5	68.4	0.513489	2.44861e-12	3.80514e-08
PSC	CG9171	42.9	27.9	0.775426	2.78602e-12	4.32948e-08
PSC	CG34376	28	13.2	0.614232	3.56887e-12	5.54602e-08
PSC	NijA	72	63.7	0.785649	1.11369e-11	1.73068e-07
PSC	CG43736	53.4	40.5	0.63895	1.41988e-11	2.20649e-07
PSC	betaTub56D	97.9	98.6	0.265166	1.52472e-11	2.36941e-07
PSC	CG11486	63.5	54.9	0.638061	1.63589e-11	2.54218e-07
PSC	CG5535	33.9	18.8	0.574644	2.21038e-11	3.43494e-07
PSC	Arc1	78.8	79.5	0.883719	2.44202e-11	3.7949e-07
PSC	Spn55B	58.7	50.9	0.83037	2.76932e-11	4.30353e-07
PSC	Ubi-p5E	74.6	74.6	0.4706	3.00248e-11	4.66586e-07
PSC	CG9328	58.7	47.5	0.594203	6.77865e-11	1.0534e-06
PSC	Ald	75.7	72	0.474195	9.578e-11	1.48842e-06
PSC	fs(1)h	70.4	65.9	0.50353	2.02258e-10	3.14308e-06
PSC	jim	41.8	28.3	0.655307	2.98434e-10	4.63766e-06
PSC	pdgy	42.3	28.9	0.600459	3.07615e-10	4.78034e-06
PSC	CaBP1	76.2	76.7	0.375255	5.97483e-10	9.28488e-06
PSC	shn	47.1	34.1	0.621935	7.10316e-10	1.10383e-05
PSC	Chmp1	79.9	80.3	0.603294	1.47531e-09	2.29263e-05
PSC	emc	67.2	70.2	0.986083	1.68671e-09	2.62115e-05
PSC	Dg	25.4	12.7	0.539355	1.8396e-09	2.85874e-05
PSC	CG11138	47.6	36.1	0.607392	2.00369e-09	3.11373e-05
PSC	Gp93	78.8	74.5	0.354648	2.27535e-09	3.53589e-05
PSC	tna	36.5	22.4	0.549448	2.60125e-09	4.04234e-05
PSC	IP3K2	31.7	17.8	0.539878	2.66917e-09	4.14789e-05
PSC	CHES-1-like	36	22.9	0.536654	3.21123e-09	4.99025e-05
PSC	CtBP	83.1	85.3	0.33703	5.68496e-09	8.83443e-05
PSC	mfas	61.4	56.5	0.593158	6.12073e-09	9.51161e-05
PSC	CG2918	58.7	52.1	0.548437	7.19662e-09	0.000111836
PSC	jdp	34.9	22.1	0.55855	9.5653e-09	0.000148645
PSC	kay	76.2	71.3	0.394504	1.13832e-08	0.000176896
PSC	CG8177	68.8	68.6	0.530883	1.15417e-08	0.000179357
PSC	kraken	44.4	35.2	0.599034	1.78324e-08	0.000277115
PSC	Gug	28	15.4	0.390686	1.92616e-08	0.000299325
PSC	CG43739	39.2	28.3	0.772956	2.02943e-08	0.000315374
PSC	roX2	37.6	24.7	0.555171	3.43682e-08	0.000534081
PSC	Syx1A	70.4	71	0.505393	5.30062e-08	0.000823716
PSC	CG9911	62.4	60	0.455832	1.02655e-07	0.00159526
PSC	NUCB1	77.2	78.8	0.322916	1.34599e-07	0.00209167
PSC	puc	67.7	66.4	0.446653	1.56787e-07	0.00243647
PSC	ATP8B	66.7	64.3	0.523016	1.67291e-07	0.0025997
PSC	fray	36	24.7	0.404744	1.95278e-07	0.00303462
PSC	Mrtf	28	17	0.572804	2.69438e-07	0.00418706
PSC	CG13624	35.4	23.9	0.579066	2.78133e-07	0.00432219
PSC	dnc	45.5	36.1	0.530854	3.94307e-07	0.00612753
PSC	pirk	66.7	67.1	0.639167	5.25635e-07	0.00816837
PSC	Oatp74D	31.2	20.2	0.491689	5.55062e-07	0.00862566
PSC	CycG	95.8	96	0.280503	8.08506e-07	0.0125642
PSC	loco	49.7	42	0.518551	8.99801e-07	0.0139829
PSC	Akap200	78.3	78.7	0.287145	9.14645e-07	0.0142136
PSC	CG5793	27.5	17	0.521492	1.02977e-06	0.0160027
PSC	Nup93-1	27.5	17	0.41062	1.16442e-06	0.018095
PSC	RnrS	32.8	21.5	0.455353	1.92109e-06	0.0298538
PSC	kcc	27	16.6	0.341837	2.22056e-06	0.0345076
PSC	sty	69.8	65.9	0.413649	2.86834e-06	0.044574
PSC	Tis11	70.4	72.4	0.363043	2.87029e-06	0.0446043
PSC	tara	32.3	22.1	0.462685	3.15875e-06	0.0490869
PSC	Smox	43.9	37.1	0.477534	3.20154e-06	0.0497519
PSC	CG10082	36	26.5	0.468085	3.22226e-06	0.050074
PSC	Jra	79.4	83.5	0.327611	3.28659e-06	0.0510737
PSC	flw	46.6	39.5	0.500455	4.00796e-06	0.0622836
PSC	cpo	26.5	16.2	0.444033	5.10906e-06	0.0793948
PSC	Pdcd4	75.7	80.2	0.389308	7.37754e-06	0.114647
PSC	vib	73	76.6	0.356354	7.8561e-06	0.122084
PSC	CAP	47.1	40.1	0.4634	1.17135e-05	0.182028
PSC	Crtc	41.8	34.1	0.526728	1.20927e-05	0.187921
PSC	Fim	63	63.5	0.528812	1.21062e-05	0.18813
PSC	GstE12	63.5	63.2	0.380575	1.25016e-05	0.194275
PSC	CG10337	28.6	19.2	0.41044	1.62481e-05	0.252495
PSC	LamC	66.1	68.3	0.4789	1.7416e-05	0.270645
PSC	MESK2	50.8	48.3	0.599485	1.98453e-05	0.308396
PSC	Dif	27.5	18.7	0.449216	2.2473e-05	0.34923
PSC	sn	32.8	21.3	0.357541	2.53161e-05	0.393412
PSC	Flo2	34.9	27	0.514848	2.76749e-05	0.430068
PSC	Diap1	47.1	43.4	0.512163	3.1862e-05	0.495136
PSC	CG13585	60.3	61.6	0.355228	3.46572e-05	0.538573
PSC	Atg8a	79.4	84.5	0.309136	3.84225e-05	0.597085
PSC	Aps	58.2	57.4	0.360634	4.24354e-05	0.659446
PSC	hang	30.7	22.9	0.574036	4.63053e-05	0.719585
PSC	CrebB	50.8	49	0.429488	5.08385e-05	0.79003
PSC	drongo	49.2	45.6	0.450677	5.44783e-05	0.846593
PSC	ttk	41.8	36.1	0.486326	6.87029e-05	1
PSC	roX1	64	54.3	0.42815	6.95967e-05	1
PSC	srp	53.4	51.4	0.37359	8.47874e-05	1
PSC	Pgm	27.5	19.4	0.394105	8.65213e-05	1
PSC	PRL-1	70.9	74.4	0.31918	9.68743e-05	1
PSC	fwe	41.8	38.2	0.440331	0.000125448	1
PSC	cathD	73	77.8	0.374816	0.000128406	1
PSC	ZnT41F	34.9	28.4	0.41126	0.000140537	1
PSC	rdx	47.1	44.8	0.497977	0.00015101	1
PSC	CHMP2B	57.1	59	0.456378	0.000157767	1
PSC	hts	33.3	26.5	0.421811	0.000164236	1
PSC	Spn42Da	54	56.1	0.528989	0.000233658	1
PSC	qm	32.8	25.1	0.295265	0.000287416	1
PSC	mmy	47.6	46.3	0.403442	0.00032765	1
PSC	PGRP-LB	48.7	41.1	0.41325	0.000338145	1
PSC	Keap1	48.7	46.4	0.41219	0.000363732	1
PSC	His3.3B	59.8	63.7	0.335785	0.000394868	1
PSC	crol	47.6	46.1	0.387004	0.000451399	1
PSC	Ugt58Fa	39.2	34.5	0.420635	0.000474639	1
PSC	skap	55	56.5	0.362801	0.0005109	1
PSC	lola	57.7	60	0.375422	0.000613299	1
PSC	NAT1	63.5	68	0.405157	0.000614981	1
PSC	DCP2	25.9	19	0.37845	0.000763501	1
PSC	yuri	26.5	19.6	0.396524	0.000783941	1
PSC	CD98hc	60.3	66.3	0.537412	0.000789605	1
PSC	E2f1	54.5	54.1	0.358093	0.000850832	1
PSC	Atf3	40.7	37.6	0.461966	0.000965882	1
PSC	Cct1	57.1	60.8	0.37649	0.00102501	1
PSC	ergic53	52.9	52.2	0.323133	0.00113297	1
PSC	trx	28	21.2	0.319192	0.00115619	1
PSC	cnc	61.4	68.3	0.349408	0.00139073	1
PSC	fru	30.7	25	0.418077	0.00162013	1
PSC	CR45018	48.1	43	0.483627	0.001953	1
PSC	Lk6	72	75.8	0.273748	0.00203018	1
PSC	Pak3	56.1	57.8	0.321659	0.00205035	1
PSC	CHOp24	73	80	0.25204	0.00254133	1
PSC	Eno	55.6	59.7	0.392681	0.00280424	1
PSC	CG10383	26.5	21.1	0.351989	0.00324991	1
PSC	scu	59.8	68.8	0.402859	0.00328238	1
PSC	tai	34.9	31.5	0.382889	0.0036623	1
PSC	C3G	30.7	26.6	0.489266	0.00464494	1
PSC	Pabp2	57.1	61.6	0.304015	0.00625293	1
PSC	CG30497	67.2	71.8	0.268102	0.00693332	1
PSC	CG7920	44.4	44.2	0.307779	0.00770392	1
PSC	SNF4Agamma	31.2	28.2	0.471639	0.00834153	1
PSC	CG11686	49.7	49	0.309558	0.00863254	1
PSC	Rbp1-like	28.6	24.2	0.306261	0.00945675	1
PSC	CG10376	42.9	42.3	0.305158	0.0099749	1
PH 1	pncr002:3R	32.1	0.1	3.13291	0	0
PH 1	CG43164	70.5	0.1	2.62373	0	0
PH 1	E(spl)m4-BFM	35.9	0	2.19054	0	0
PH 1	E(spl)m2-BFM	67.9	1	2.13775	0	0
PH 1	E(spl)malpha-BFM	60.3	1.4	2.05344	0	0
PH 1	E(spl)mgamma-HLH	35.9	0.3	1.84965	0	0
PH 1	E(spl)m8-HLH	48.7	0.1	1.75107	0	0
PH 1	Inx3	71.8	0.7	1.74401	0	0
PH 1	ogre	66.7	0.5	1.66606	0	0
PH 1	Fas2	62.8	0.8	1.62433	0	0
PH 1	E(spl)m7-HLH	52.6	0.2	1.61848	0	0
PH 1	ab	47.4	0.3	1.50728	0	0
PH 1	babos	56.4	0.7	1.38696	0	0
PH 1	Brd	37.2	0	1.32591	0	0
PH 1	CG31997	35.9	0.2	1.31101	0	0
PH 1	vfl	61.5	0.4	1.3073	0	0
PH 1	Dl	53.8	0.3	1.29884	0	0
PH 1	Tom	46.2	0	1.24566	0	0
PH 1	fj	39.7	0.2	1.22292	0	0
PH 1	bi	34.6	0.2	1.15549	0	0
PH 1	pio	47.4	0.1	1.11963	0	0
PH 1	CG14984	35.9	0	1.08295	0	0
PH 1	CG4096	39.7	0.3	1.04941	0	0
PH 1	Lac	44.9	0.8	1.04069	0	0
PH 1	verm	39.7	0	1.029	0	0
PH 1	grh	46.2	0.3	0.98535	0	0
PH 1	ft	34.6	0.2	0.979247	0	0
PH 1	CG9691	34.6	0.2	0.971582	0	0
PH 1	Ocho	28.2	0	0.954614	0	0
PH 1	bnb	25.6	0.2	0.936003	0	0
PH 1	ovo	34.6	0.1	0.89454	0	0
PH 1	hui	32.1	0.1	0.879853	0	0
PH 1	pot	43.6	0.1	0.877265	0	0
PH 1	CG3655	42.3	0.6	0.872006	0	0
PH 1	mgl	41	0.4	0.861343	0	0
PH 1	dpn	32.1	0	0.855446	0	0
PH 1	crb	34.6	0.1	0.826964	0	0
PH 1	Vdup1	33.3	0.1	0.813439	0	0
PH 1	d	37.2	0.1	0.797815	0	0
PH 1	CG9689	29.5	0	0.795989	0	0
PH 1	Sod3	30.8	0.1	0.766406	0	0
PH 1	Idgf4	33.3	0.2	0.742089	0	0
PH 1	ec	38.5	0.6	0.721523	0	0
PH 1	CG14830	34.6	0	0.710892	0	0
PH 1	lft	25.6	0.2	0.7095	0	0
PH 1	trn	28.2	0.1	0.703981	0	0
PH 1	CG18507	37.2	0	0.701069	0	0
PH 1	CG34398	33.3	0.1	0.697694	0	0
PH 1	olf413	30.8	0.2	0.687045	0	0
PH 1	kkv	29.5	0.1	0.683437	0	0
PH 1	CG10005	26.9	0.2	0.680719	0	0
PH 1	CG6398	41	0	0.669321	0	0
PH 1	jbug	29.5	0.1	0.663129	0	0
PH 1	CG9782	29.5	0.1	0.661136	0	0
PH 1	Gfat1	32.1	0.1	0.626837	0	0
PH 1	CG12814	26.9	0.1	0.598468	0	0
PH 1	qsm	26.9	0	0.595885	0	0
PH 1	sas	25.6	0.1	0.580187	0	0
PH 1	Tsp39D	28.2	0.2	0.574114	0	0
PH 1	CG42673	25.6	0.2	0.539108	0	0
PH 1	CG10176	26.9	0	0.533224	0	0
PH 1	fng	25.6	0.2	0.524984	0	0
PH 1	CG3777	29.5	0.4	0.720423	8.15433e-301	1.26718e-296
PH 1	Ten-a	43.6	0.9	0.963683	1.22225e-283	1.89937e-279
PH 1	Msr-110	32.1	0.5	0.833191	1.35296e-282	2.1025e-278
PH 1	CG34383	29.5	0.4	0.697284	2.63682e-279	4.09762e-275
PH 1	CG9336	28.2	0.4	0.623733	1.96257e-267	3.04984e-263
PH 1	CG6040	29.5	0.4	0.648587	1.80792e-263	2.80951e-259
PH 1	CG42342	33.3	0.6	1.07908	1.27376e-261	1.97942e-257
PH 1	SP1173	39.7	0.8	0.703985	4.64824e-260	7.22337e-256
PH 1	Fas1	30.8	0.5	0.722818	1.07778e-242	1.67486e-238
PH 1	E(spl)m3-HLH	64.1	2.7	1.9074	2.45068e-231	3.80836e-227
PH 1	Tsp42Ef	28.2	0.5	0.447179	1.0202e-226	1.58539e-222
PH 1	miple	25.6	0.4	0.590583	1.47415e-208	2.29083e-204
PH 1	rg	37.2	1	0.861769	1.58979e-205	2.47053e-201
PH 1	Sip1	57.7	2.6	1.26509	3.50962e-197	5.45394e-193
PH 1	Inx2	74.4	5.1	1.79143	2.52162e-177	3.9186e-173
PH 1	CG33978	47.4	1.9	1.04371	6.73495e-175	1.04661e-170
PH 1	l(3)neo38	57.7	3	1.20903	4.05852e-173	6.30694e-169
PH 1	nkd	32.1	0.9	0.693271	3.42182e-165	5.31752e-161
PH 1	CG44838	28.2	0.7	0.548692	4.30206e-160	6.6854e-156
PH 1	dp	39.7	1.6	0.721427	2.24514e-150	3.48894e-146
PH 1	CG42327	26.9	0.7	0.531035	5.15387e-144	8.00912e-140
PH 1	CG17032	29.5	0.9	0.557863	5.91484e-140	9.19166e-136
PH 1	CG43759	38.5	1.7	0.748009	4.58488e-131	7.12491e-127
PH 1	miple2	66.7	5.5	1.42807	1.02788e-126	1.59733e-122
PH 1	shg	50	3	1.10595	2.50175e-126	3.88772e-122
PH 1	bowl	38.5	1.8	0.885756	1.86296e-122	2.89503e-118
PH 1	CG43658	41	2.2	1.16081	3.99136e-117	6.20258e-113
PH 1	noe	32.1	1.3	0.8422	1.36936e-115	2.12798e-111
PH 1	mthl5	25.6	0.9	0.451956	6.31306e-113	9.8105e-109
PH 1	Fas3	73.1	8.6	1.76992	2.46581e-104	3.83187e-100
PH 1	Myo10A	28.2	1.1	0.646016	5.37615e-103	8.35454e-99
PH 1	CG7713	46.2	3.2	0.88769	9.23081e-103	1.43447e-98
PH 1	Ppa	76.9	9.7	1.7387	2.1216e-102	3.29697e-98
PH 1	GstS1	59	5.4	1.18707	1.37541e-98	2.13738e-94
PH 1	CG3303	33.3	1.7	0.647336	3.14425e-97	4.88617e-93
PH 1	hid	47.4	4.1	1.08401	3.64826e-83	5.6694e-79
PH 1	Sdc	61.5	7.7	1.20925	3.50948e-77	5.45373e-73
PH 1	jigr1	46.2	4.5	0.850263	1.69015e-71	2.62649e-67
PH 1	btsz	25.6	1.4	0.342935	8.89891e-71	1.38289e-66
PH 1	CG32982	29.5	1.8	0.514169	2.28614e-70	3.55266e-66
PH 1	rpr	41	3.6	1.60351	1.02541e-69	1.59349e-65
PH 1	bou	43.6	4.2	0.744409	3.99409e-68	6.20682e-64
PH 1	CG30069	28.2	1.9	0.506115	1.08115e-62	1.6801e-58
PH 1	Gp150	50	6.1	1.08007	4.81813e-62	7.48737e-58
PH 1	fax	97.4	27	1.57166	8.40059e-60	1.30545e-55
PH 1	sano	34.6	2.9	0.647886	1.27712e-59	1.98464e-55
PH 1	elav	29.5	2.2	0.568245	9.56162e-59	1.48588e-54
PH 1	CG17265	28.2	2.1	0.423829	7.47855e-57	1.16217e-52
PH 1	ImpL2	47.4	5.9	1.3847	1.44018e-54	2.23805e-50
PH 1	CG44325	46.2	5.6	0.73158	3.42366e-54	5.32037e-50
PH 1	Socs36E	37.2	4.2	0.695052	8.87421e-48	1.37905e-43
PH 1	CG34417	50	8.2	1.28354	1.18562e-46	1.84246e-42
PH 1	Tet	50	8.4	1.04274	1.44417e-43	2.24424e-39
PH 1	RhoGEF4	32.1	3.7	0.657998	6.36087e-41	9.88479e-37
PH 1	jim	80.8	28.3	1.31107	6.56272e-40	1.01985e-35
PH 1	Ptp10D	43.6	6.8	0.73819	7.83188e-40	1.21707e-35
PH 1	numb	25.6	2.5	0.46237	5.00467e-39	7.77726e-35
PH 1	CR34335	100	95.6	1.54533	6.77746e-39	1.05322e-34
PH 1	CG10249	38.5	5.6	0.93113	1.92727e-38	2.99498e-34
PH 1	heph	79.5	32	1.86337	2.93987e-38	4.56856e-34
PH 1	feo	42.3	7	0.712374	4.17372e-37	6.48597e-33
PH 1	hth	67.9	21.8	1.91631	2.08373e-35	3.23812e-31
PH 1	CR40469	100	91.5	1.56021	3.14283e-35	4.88395e-31
PH 1	Df31	97.4	97.9	1.16717	5.55325e-35	8.62975e-31
PH 1	CG43780	50	10.7	0.910615	3.36673e-34	5.23191e-30
PH 1	CG13917	47.4	9.3	0.731746	3.3757e-33	5.24583e-29
PH 1	ckn	28.2	3.5	0.627356	3.2339e-32	5.02548e-28
PH 1	pyd	33.3	5	0.573482	2.2768e-31	3.53815e-27
PH 1	Vang	37.2	6.2	0.662511	9.08398e-31	1.41165e-26
PH 1	CR43051	28.2	3.7	0.684679	1.53372e-30	2.38341e-26
PH 1	chrb	53.8	13.5	0.946207	2.05278e-29	3.19002e-25
PH 1	fz2	39.7	7.7	0.888672	2.36363e-28	3.67308e-24
PH 1	Btk29A	55.1	15.3	0.898445	6.3771e-28	9.91002e-24
PH 1	Dsp1	76.9	36	1.20914	2.4241e-27	3.76706e-23
PH 1	CR31044	29.5	4.4	0.46478	4.94671e-27	7.68718e-23
PH 1	CG3800	98.7	99.3	0.70359	1.05363e-26	1.63735e-22
PH 1	Dmtn	30.8	5.1	0.528309	2.7304e-25	4.24304e-21
PH 1	kune	51.3	13.8	0.958087	3.35622e-25	5.21557e-21
PH 1	ci	25.6	3.7	0.481732	4.16371e-25	6.4704e-21
PH 1	CG6959	25.6	3.7	0.383798	7.40236e-25	1.15033e-20
PH 1	stai	61.5	21.3	1.14147	1.32567e-24	2.0601e-20
PH 1	crim	34.6	6.6	0.57456	1.46231e-24	2.27244e-20
PH 1	mbl	74.4	34.2	1.19562	1.4846e-24	2.30706e-20
PH 1	sbb	76.9	39.3	1.15261	4.14265e-24	6.43768e-20
PH 1	Ssdp	80.8	42.5	0.955835	1.08457e-23	1.68542e-19
PH 1	tna	62.8	22.4	1.06043	1.1626e-23	1.80668e-19
PH 1	HmgD	97.4	92.7	0.83431	3.2536e-23	5.05609e-19
PH 1	scyl	70.5	30.7	1.13581	1.71812e-22	2.66995e-18
PH 1	CG42748	46.2	12.2	0.665286	3.82191e-22	5.93925e-18
PH 1	ed	71.8	35.5	1.19179	5.71606e-22	8.88276e-18
PH 1	N	74.4	36.8	1.10127	9.63323e-22	1.497e-17
PH 1	GILT1	78.2	46	1.03489	1.05995e-21	1.64717e-17
PH 1	Chrac-16	26.9	4.5	0.386832	1.09921e-21	1.70817e-17
PH 1	bbg	26.9	4.5	0.496863	1.51863e-21	2.35994e-17
PH 1	Bacc	97.4	98	0.764048	1.53568e-21	2.38644e-17
PH 1	psq	74.4	39.3	1.06097	2.20098e-21	3.42033e-17
PH 1	CG9135	51.3	16.2	0.874414	2.326e-21	3.6146e-17
PH 1	His4r	98.7	95.9	0.732865	5.34202e-21	8.3015e-17
PH 1	Akap200	91	78.7	0.85848	9.2301e-21	1.43436e-16
PH 1	PCNA	66.7	27.7	1.03633	1.28426e-20	1.99574e-16
PH 1	Cirl	51.3	17.4	1.0038	3.26346e-20	5.07141e-16
PH 1	Hsp83	97.4	84.1	0.848618	3.66055e-20	5.68849e-16
PH 1	hts	62.8	26.4	0.887784	7.36088e-20	1.14388e-15
PH 1	gro	67.9	33.4	1.10471	9.7711e-20	1.51843e-15
PH 1	sdt	35.9	8.6	0.660056	1.05365e-19	1.63738e-15
PH 1	Mcr	30.8	6.4	0.408662	4.39903e-19	6.83609e-15
PH 1	D1	88.5	79.9	0.798421	7.97538e-19	1.23937e-14
PH 1	stg	56.4	20.7	1.07637	3.05949e-18	4.75445e-14
PH 1	14-3-3epsilon	100	98.4	0.561619	9.08998e-18	1.41258e-13
PH 1	hdc	84.6	70.9	1.05291	1.2289e-17	1.9097e-13
PH 1	CtBP	88.5	85.2	0.773483	1.62829e-17	2.53036e-13
PH 1	smt3	96.2	95.9	0.568813	5.98559e-17	9.30161e-13
PH 1	pcs	32.1	7.6	0.564381	6.15669e-17	9.5675e-13
PH 1	ctp	92.3	85	0.694716	8.07953e-17	1.25556e-12
PH 1	wech	39.7	11.6	0.676128	8.85945e-17	1.37676e-12
PH 1	fru	56.4	25	1.13491	8.93071e-17	1.38783e-12
PH 1	Non2	93.6	75.5	0.726712	2.02172e-16	3.14175e-12
PH 1	GstE11	32.1	7.8	0.454382	2.23769e-16	3.47737e-12
PH 1	cold	29.5	7	0.533874	1.05667e-15	1.64207e-11
PH 1	spi	37.2	10.5	0.472608	1.5141e-15	2.35291e-11
PH 1	fz	26.9	6	0.562378	1.72346e-15	2.67826e-11
PH 1	Eph	46.2	16	0.597092	3.09596e-15	4.81112e-11
PH 1	Pabp2	79.5	61.5	0.849193	4.25413e-15	6.61092e-11
PH 1	Tollo	39.7	12.6	0.731277	7.15311e-15	1.11159e-10
PH 1	His2Av	91	84.5	0.773336	7.21631e-15	1.12141e-10
PH 1	Hsp26	47.4	15.9	0.967233	7.90993e-15	1.2292e-10
PH 1	Mkp3	32.1	8.3	0.464834	8.81786e-15	1.3703e-10
PH 1	Cont	38.5	11.8	0.552713	9.16638e-15	1.42446e-10
PH 1	Sirup	33.3	9.2	0.549404	1.34121e-14	2.08424e-10
PH 1	Tsf2	25.6	5.7	0.301922	1.45953e-14	2.26812e-10
PH 1	CG10803	43.6	14.9	0.59454	2.14859e-14	3.33891e-10
PH 1	dally	47.4	18.1	0.772625	2.59812e-14	4.03747e-10
PH 1	CR43334	29.5	7.8	0.564874	5.12206e-14	7.95968e-10
PH 1	CG17272	43.6	15.5	0.583318	6.07678e-14	9.44332e-10
PH 1	CG4455	34.6	10.4	0.495367	1.0276e-13	1.59689e-09
PH 1	crol	67.9	46	1.01476	1.62174e-13	2.52019e-09
PH 1	DCP2	47.4	18.9	0.758231	1.7003e-13	2.64226e-09
PH 1	Clamp	32.1	8.9	0.347651	2.24344e-13	3.48631e-09
PH 1	brat	66.7	39.2	0.94947	2.6947e-13	4.18756e-09
PH 1	kek5	25.6	6.2	0.384401	3.1963e-13	4.96705e-09
PH 1	Hsp27	80.8	55.4	0.89786	3.60468e-13	5.60168e-09
PH 1	EcR	50	20	0.657138	8.58519e-13	1.33414e-08
PH 1	grp	42.3	15.8	0.578455	9.28797e-13	1.44335e-08
PH 1	Amun	66.7	43	0.858441	1.19836e-12	1.86226e-08
PH 1	CG11076	52.6	23.5	0.646804	1.56247e-12	2.42808e-08
PH 1	Gug	42.3	15.4	0.539757	1.67051e-12	2.59597e-08
PH 1	CG4612	35.9	11.4	0.436632	2.20038e-12	3.41939e-08
PH 1	yrt	25.6	6.5	0.329984	3.58716e-12	5.57444e-08
PH 1	Mapmodulin	80.8	75.2	0.701456	4.0809e-12	6.34172e-08
PH 1	CG7154	34.6	11.4	0.458189	6.81644e-12	1.05927e-07
PH 1	rin	85.9	84.5	0.654668	9.3014e-12	1.44544e-07
PH 1	Slbp	30.8	9.3	0.521204	9.74433e-12	1.51427e-07
PH 1	Drat	32.1	10.3	0.694977	1.32285e-11	2.0557e-07
PH 1	msd5	34.6	11.5	0.456543	1.79029e-11	2.78211e-07
PH 1	betaTub56D	98.7	98.6	0.428567	2.66933e-11	4.14814e-07
PH 1	plum	34.6	11.8	0.590719	3.2253e-11	5.01211e-07
PH 1	mthl3	26.9	7.6	0.393282	5.22962e-11	8.12683e-07
PH 1	blow	34.6	11.9	0.471639	9.56201e-11	1.48594e-06
PH 1	rgn	52.6	25.7	0.729205	1.41137e-10	2.19327e-06
PH 1	CG8121	25.6	7.2	0.37463	1.70088e-10	2.64316e-06
PH 1	Sin3A	35.9	12.9	0.361632	2.20426e-10	3.42542e-06
PH 1	E2f1	73.1	54	0.717866	2.90645e-10	4.51663e-06
PH 1	Pep	78.2	70.8	0.605997	3.38864e-10	5.26595e-06
PH 1	Hex-A	55.1	29.1	0.665712	4.11972e-10	6.40204e-06
PH 1	Cks30A	37.2	14.2	0.43791	4.78293e-10	7.43267e-06
PH 1	ben	76.9	64.6	0.582931	5.53935e-10	8.60814e-06
PH 1	Tm1	79.5	68.7	0.63889	5.91195e-10	9.18717e-06
PH 1	Mmp2	28.2	9.4	1.10235	7.05999e-10	1.09712e-05
PH 1	Top2	55.1	30.6	0.671323	7.87049e-10	1.22307e-05
PH 1	Hrb27C	93.6	97.1	0.46621	8.69925e-10	1.35186e-05
PH 1	pck	28.2	9.2	0.386109	9.17319e-10	1.42551e-05
PH 1	Acf1	32.1	11.4	0.538338	9.46231e-10	1.47044e-05
PH 1	A2bp1	53.8	29.7	0.661813	1.00695e-09	1.56481e-05
PH 1	tou	38.5	15.4	0.549704	1.06601e-09	1.65657e-05
PH 1	Dg	34.6	12.7	0.422339	1.16592e-09	1.81184e-05
PH 1	CycB	28.2	9.1	0.430485	1.26075e-09	1.95921e-05
PH 1	Aac11	55.1	29.9	0.590799	1.33491e-09	2.07445e-05
PH 1	mod(mdg4)	37.2	14.6	0.469904	1.39918e-09	2.17432e-05
PH 1	28SrRNA-Psi:CR45859	34.6	13.1	0.45758	1.43127e-09	2.22419e-05
PH 1	Rm62	85.9	83.3	0.546059	1.66672e-09	2.59008e-05
PH 1	CG8188	50	26.2	0.672528	1.86778e-09	2.90254e-05
PH 1	fs(1)h	78.2	65.9	0.579841	2.32329e-09	3.6104e-05
PH 1	Ski6	26.9	8.5	0.29624	2.34656e-09	3.64655e-05
PH 1	Smn	43.6	20.9	0.746277	2.3883e-09	3.71141e-05
PH 1	CG8289	38.5	16.1	0.592279	2.55338e-09	3.96795e-05
PH 1	Diap1	64.1	43.4	0.803167	2.61773e-09	4.06795e-05
PH 1	RfC4	43.6	19.9	0.614004	3.21968e-09	5.00339e-05
PH 1	CG10555	39.7	16.7	0.505775	4.84326e-09	7.52643e-05
PH 1	Jafrac1	87.2	80.4	0.52347	5.62816e-09	8.74616e-05
PH 1	Set	74.4	61	0.615201	6.56594e-09	0.000102035
PH 1	Cdk1	53.8	29.5	0.584267	6.86103e-09	0.00010662
PH 1	endos	53.8	31.2	0.641729	8.68578e-09	0.000134977
PH 1	CG32767	48.7	25.7	0.602986	1.03537e-08	0.000160896
PH 1	Rok	33.3	13	0.459711	1.23005e-08	0.00019115
PH 1	CG11138	60.3	36.1	0.553636	1.4737e-08	0.000229013
PH 1	CoRest	30.8	11.5	0.468624	1.61434e-08	0.000250868
PH 1	wde	42.3	19.6	0.537025	1.68452e-08	0.000261775
PH 1	Aps	70.5	57.4	0.546501	1.82164e-08	0.000283082
PH 1	Hrb98DE	76.9	68.5	0.542675	2.10895e-08	0.000327732
PH 1	tud	33.3	13.2	0.46251	2.22838e-08	0.00034629
PH 1	CG42232	44.9	21.5	0.517598	2.40586e-08	0.000373871
PH 1	CycA	38.5	16.9	0.506602	2.48451e-08	0.000386093
PH 1	CG14442	33.3	13.5	0.498725	2.6417e-08	0.00041052
PH 1	Tsp42Ee	78.2	50.6	0.437699	3.35242e-08	0.000520965
PH 1	CG1969	32.1	12.8	0.524638	3.42441e-08	0.000532154
PH 1	CG10754	41	19.2	0.417486	5.17101e-08	0.000803575
PH 1	tral	59	39.4	0.639024	5.36983e-08	0.000834472
PH 1	Rbp1-like	46.2	24.1	0.592789	5.4051e-08	0.000839952
PH 1	scramb2	43.6	22	0.576767	5.49077e-08	0.000853265
PH 1	CG1142	50	28.1	0.530762	6.09362e-08	0.000946949
PH 1	Su(var)205	76.9	73.9	0.493335	6.56191e-08	0.00101972
PH 1	east	46.2	24.5	0.597982	8.95715e-08	0.00139194
PH 1	Pen	65.4	48.5	0.605882	1.1084e-07	0.00172245
PH 1	Smr	70.5	56	0.629628	1.26233e-07	0.00196167
PH 1	CG42231	41	20.1	0.523149	1.30963e-07	0.00203517
PH 1	CG44774	56.4	35.1	0.6043	1.53844e-07	0.00239073
PH 1	Lam	73.1	58.4	0.5696	1.57125e-07	0.00244172
PH 1	CG7911	82.1	79.5	0.461786	1.57541e-07	0.00244819
PH 1	skd	35.9	16.6	0.579371	1.91503e-07	0.00297596
PH 1	SRm160	33.3	14.3	0.388043	2.25418e-07	0.003503
PH 1	CG8306	33.3	14.5	0.435916	3.09972e-07	0.00481697
PH 1	CG6770	82.1	67.7	0.512068	3.3844e-07	0.00525935
PH 1	CG2926	51.3	29.6	0.471658	4.12862e-07	0.00641587
PH 1	Dek	66.7	53.6	0.55425	4.24533e-07	0.00659724
PH 1	foxo	29.5	11.9	0.390836	4.3123e-07	0.00670132
PH 1	crok	26.9	10.3	0.290327	4.6301e-07	0.00719518
PH 1	CR42491	60.3	39.8	0.645894	4.69977e-07	0.00730345
PH 1	Ssrp	67.9	56.3	0.50081	4.99294e-07	0.00775903
PH 1	hoip	70.5	61	0.624235	5.23016e-07	0.00812767
PH 1	Uhg4	53.8	34.2	0.548484	5.81412e-07	0.00903515
PH 1	Rbp2	83.3	86.1	0.390681	7.27394e-07	0.0113037
PH 1	Caf1-180	39.7	19.6	0.454853	7.4547e-07	0.0115846
PH 1	Dad	25.6	9.8	0.364281	7.78047e-07	0.0120908
PH 1	polo	38.5	18.8	0.427062	7.96808e-07	0.0123824
PH 1	Bap55	47.4	27	0.423805	8.54549e-07	0.0132797
PH 1	l(3)psg2	34.6	16.6	0.559267	8.76484e-07	0.0136206
PH 1	SmD1	62.8	45.6	0.457251	9.05905e-07	0.0140778
PH 1	Nrx-IV	26.9	10.6	0.30329	9.06469e-07	0.0140865
PH 1	Evi5	28.2	11.2	0.365259	9.17799e-07	0.0142626
PH 1	CG12391	38.5	20.2	0.722204	1.12192e-06	0.0174346
PH 1	tum	29.5	12.5	0.534365	1.16813e-06	0.0181527
PH 1	sqd	93.6	96.7	0.328049	1.2128e-06	0.0188469
PH 1	gish	69.2	58.9	0.61868	1.26991e-06	0.0197345
PH 1	Unr	83.3	80.7	0.466847	1.389e-06	0.0215851
PH 1	U2af50	50	31.3	0.488476	1.42042e-06	0.0220733
PH 1	wdb	64.1	48.8	0.625682	1.43661e-06	0.022325
PH 1	Top3beta	33.3	15.5	0.40482	1.44882e-06	0.0225146
PH 1	Rga	42.3	23.4	0.544042	1.48869e-06	0.0231342
PH 1	Nlp	88.5	90.5	0.398038	1.79553e-06	0.0279025
PH 1	jar	26.9	11.2	0.41877	1.83547e-06	0.0285232
PH 1	CG15735	56.4	39	0.626336	2.01232e-06	0.0312715
PH 1	Mink	28.2	11.7	0.401462	2.38653e-06	0.0370867
PH 1	CG45049	34.6	16.9	0.435198	2.52e-06	0.0391608
PH 1	row	29.5	12.6	0.362322	2.66441e-06	0.041405
PH 1	CG10543	39.7	20.5	0.520905	2.79461e-06	0.0434282
PH 1	CG1234	35.9	17.2	0.354654	2.82383e-06	0.0438823
PH 1	mus210	38.5	19.7	0.433406	2.88588e-06	0.0448465
PH 1	CG1677	39.7	20.1	0.34751	2.93393e-06	0.0455933
PH 1	enc	32.1	14.7	0.470144	2.94843e-06	0.0458186
PH 1	crp	56.4	38.2	0.647611	3.09254e-06	0.0480581
PH 1	CG10777	51.3	33	0.546066	3.20845e-06	0.0498594
PH 1	Psi	41	22.1	0.398726	3.46893e-06	0.0539072
PH 1	mt:CoII	98.7	99.7	0.310163	3.52647e-06	0.0548013
PH 1	glec	29.5	12.9	0.522873	3.70776e-06	0.0576186
PH 1	dUTPase	73.1	64.8	0.501354	3.8499e-06	0.0598275
PH 1	Tina-1	62.8	42.6	0.447816	4.18676e-06	0.0650623
PH 1	pch2	29.5	13.5	0.500626	4.33406e-06	0.0673513
PH 1	mle	25.6	10.6	0.380399	5.02844e-06	0.0781419
PH 1	elB	25.6	10.5	0.405518	5.10405e-06	0.079317
PH 1	Syp	89.7	83.8	0.380372	5.35157e-06	0.0831633
PH 1	lola	70.5	60	0.556585	5.39583e-06	0.0838512
PH 1	His3.3B	74.4	63.6	0.580721	5.70103e-06	0.088594
PH 1	Uhg5	50	33.4	0.540807	6.09886e-06	0.0947763
PH 1	cg	44.9	27	0.448047	6.39058e-06	0.0993096
PH 1	Paf-AHalpha	26.9	11.6	0.428101	6.43732e-06	0.100036
PH 1	Su(var)2-HP2	41	23.1	0.509725	7.13675e-06	0.110905
PH 1	CG1785	34.6	17.4	0.424027	7.32631e-06	0.113851
PH 1	Mcm6	26.9	11.7	0.319759	7.38767e-06	0.114804
PH 1	Incenp	33.3	16.3	0.407315	7.40426e-06	0.115062
PH 1	Hsp23	51.3	29.9	0.57971	7.58318e-06	0.117843
PH 1	CG8223	50	34.5	0.527156	7.84869e-06	0.121969
PH 1	mt:CoI	98.7	99.7	0.304509	7.95435e-06	0.123611
PH 1	Rsf1	55.1	41.5	0.677607	9.07231e-06	0.140984
PH 1	CG9253	59	43.4	0.436815	9.21515e-06	0.143203
PH 1	Map60	32.1	15.5	0.404998	9.34114e-06	0.145161
PH 1	nrv2	43.6	25.5	0.507019	9.4102e-06	0.146235
PH 1	upSET	50	30.5	0.470785	9.86775e-06	0.153345
PH 1	hang	42.3	22.9	0.405435	1.06726e-05	0.165852
PH 1	SmD3	56.4	42.9	0.542946	1.18789e-05	0.184597
PH 1	unc-13	33.3	16.2	0.425449	1.25542e-05	0.195092
PH 1	akirin	85.9	83.8	0.411908	1.31478e-05	0.204317
PH 1	CG2924	43.6	26.4	0.476182	1.31871e-05	0.204927
PH 1	G9a	39.7	21.6	0.4288	1.35619e-05	0.210752
PH 1	RfC38	30.8	14.6	0.438481	1.44667e-05	0.224812
PH 1	nej	56.4	38.5	0.507867	1.52483e-05	0.236959
PH 1	lid	44.9	27.1	0.47098	1.61625e-05	0.251166
PH 1	Aos1	59	43.4	0.416303	1.62143e-05	0.251971
PH 1	Nop60B	71.8	67.4	0.453795	1.6672e-05	0.259082
PH 1	Rcc1	34.6	17.7	0.309249	1.68595e-05	0.261997
PH 1	Top1	52.6	37.8	0.522313	1.70732e-05	0.265317
PH 1	rump	57.7	44.6	0.508728	1.85502e-05	0.28827
PH 1	Vap-33A	85.9	84.6	0.398386	1.97683e-05	0.307199
PH 1	CG15083	43.6	23.9	0.344724	2.2922e-05	0.356209
PH 1	pre-rRNA-Psi:CR45856	73.1	63	0.67358	2.62174e-05	0.407419
PH 1	Pli	29.5	14.1	0.390334	2.67827e-05	0.416203
PH 1	RpII18	69.2	57.2	0.406901	2.86687e-05	0.445512
PH 1	CG5645	32.1	15.7	0.252815	3.01502e-05	0.468534
PH 1	woc	30.8	14.9	0.291321	3.48315e-05	0.541282
PH 1	Rrp1	44.9	28	0.48957	3.50633e-05	0.544883
PH 1	corto	38.5	22.4	0.527713	3.82805e-05	0.594879
PH 1	cic	52.6	39	0.684446	3.93494e-05	0.611489
PH 1	Pdcd4	82.1	80.2	0.303643	4.32468e-05	0.672055
PH 1	Atx2	48.7	31.4	0.423367	4.33192e-05	0.67318
PH 1	Caper	47.4	31	0.392331	4.46047e-05	0.693157
PH 1	SMC2	30.8	15	0.41458	4.5365e-05	0.704973
PH 1	CG12006	34.6	18	0.300371	4.80945e-05	0.747388
PH 1	glo	57.7	44.4	0.528736	4.99972e-05	0.776956
PH 1	tai	47.4	31.5	0.438053	5.15161e-05	0.80056
PH 1	osa	42.3	26.5	0.499701	5.27331e-05	0.819473
PH 1	twin	33.3	17.7	0.36546	5.28814e-05	0.821778
PH 1	CG32428	37.2	20.3	0.356074	5.30073e-05	0.823734
PH 1	HipHop	32.1	16	0.267008	5.32566e-05	0.827608
PH 1	sle	57.7	43.9	0.518008	5.5713e-05	0.865781
PH 1	gbb	30.8	15.9	0.373684	6.23441e-05	0.968827
PH 1	stau	28.2	13.5	0.319357	6.30291e-05	0.979473
PH 1	CG14207	41	25.7	0.520779	6.45383e-05	1
PH 1	CG6693	38.5	21.6	0.349768	6.4736e-05	1
PH 1	Rcd-1	47.4	31.7	0.499575	6.52453e-05	1
PH 1	glu	35.9	20.6	0.583034	6.90764e-05	1
PH 1	x16	46.2	30.5	0.419981	6.91399e-05	1
PH 1	CG6066	29.5	15	0.436633	6.97398e-05	1
PH 1	beta-Spec	39.7	23.2	0.324163	7.1131e-05	1
PH 1	SF2	75.6	74.4	0.349935	7.14371e-05	1
PH 1	DnaJ-1	39.7	24.7	0.500816	7.39595e-05	1
PH 1	AP-1gamma	33.3	17.4	0.306545	7.69387e-05	1
PH 1	Actn	29.5	14.8	0.336968	8.30512e-05	1
PH 1	His3.3A	74.4	71.5	0.4112	8.5679e-05	1
PH 1	CG10638	50	33.7	0.467382	8.68839e-05	1
PH 1	SMC5	26.9	13	0.433939	8.93754e-05	1
PH 1	path	29.5	14.8	0.391892	8.98076e-05	1
PH 1	kis	64.1	59.4	0.497548	9.21061e-05	1
PH 1	Chro	30.8	16.2	0.30113	9.29222e-05	1
PH 1	Droj2	66.7	56.7	0.393877	9.70043e-05	1
PH 1	aop	51.3	37.5	0.629958	9.70079e-05	1
PH 1	msd1	33.3	18.2	0.328989	9.89126e-05	1
PH 1	CG6767	60.3	54.6	0.549193	9.89235e-05	1
PH 1	lark	66.7	55.9	0.354197	0.000103295	1
PH 1	HP5	38.5	22.8	0.365543	0.000104856	1
PH 1	Uch-L5	56.4	44	0.560968	0.000106707	1
PH 1	cyp33	26.9	13.4	0.404934	0.000110606	1
PH 1	RPA3	46.2	30.6	0.510599	0.00011103	1
PH 1	Ibf2	28.2	14	0.418694	0.000112444	1
PH 1	WRNexo	29.5	14.6	0.371022	0.00011663	1
PH 1	tlk	52.6	42	0.494344	0.000120044	1
PH 1	CG11985	43.6	28.5	0.477863	0.000130554	1
PH 1	nmo	42.3	27.6	0.471302	0.000135702	1
PH 1	Nxt1	50	36.3	0.444204	0.000138701	1
PH 1	mub	42.3	25.6	0.432571	0.000140995	1
PH 1	trx	34.6	21.2	0.673881	0.000159658	1
PH 1	CkIalpha	75.6	70.5	0.350562	0.000162862	1
PH 1	CG14434	44.9	29.5	0.360692	0.000165835	1
PH 1	baz	26.9	13.7	0.353049	0.00016927	1
PH 1	Fs(2)Ket	47.4	32.7	0.438193	0.000190813	1
PH 1	CG14438	28.2	14.3	0.25156	0.00021059	1
PH 1	eIF4G2	29.5	15.3	0.329543	0.000219807	1
PH 1	CG11563	39.7	23.1	0.374923	0.000220722	1
PH 1	RnpS1	30.8	16.6	0.26817	0.000252907	1
PH 1	RhoGAP19D	42.3	28.8	0.443666	0.000256474	1
PH 1	dgt2	25.6	12.9	0.308609	0.000266195	1
PH 1	Cht2	37.2	21.2	0.349879	0.000271061	1
PH 1	Taf12	30.8	17.7	0.474152	0.000274174	1
PH 1	emc	73.1	70.2	0.535023	0.000292944	1
PH 1	CG1648	50	33.4	0.298413	0.000294271	1
PH 1	Imp	82.1	85.5	0.464759	0.000308852	1
PH 1	tyf	47.4	31.7	0.335037	0.000311801	1
PH 1	nop5	70.5	62.9	0.309967	0.000318686	1
PH 1	CG7185	44.9	32.2	0.478555	0.000325829	1
PH 1	CaMKII	52.6	41.6	0.52318	0.000343563	1
PH 1	CG10395	29.5	16.4	0.39858	0.000355239	1
PH 1	mRpS10	38.5	23.2	0.323866	0.000366378	1
PH 1	CG9003	25.6	13.1	0.373644	0.000368808	1
PH 1	P5CDh1	28.2	14.8	0.290731	0.000377614	1
PH 1	Arl2	35.9	22	0.34476	0.000396147	1
PH 1	par-1	56.4	44.4	0.348843	0.000398139	1
PH 1	Ptp61F	38.5	24.3	0.257531	0.000399448	1
PH 1	me31B	51.3	37.9	0.461167	0.00041769	1
PH 1	CG32856	30.8	17.5	0.297331	0.000421611	1
PH 1	spoon	59	49.1	0.370599	0.000434016	1
PH 1	Srp54	44.9	30.9	0.383372	0.000446482	1
PH 1	Eip63E	41	26.6	0.355569	0.000472961	1
PH 1	HP1b	37.2	22.8	0.385217	0.000501228	1
PH 1	dom	41	26.2	0.476706	0.000532031	1
PH 1	MED31	28.2	15.3	0.283681	0.000569871	1
PH 1	spen	73.1	75.4	0.615523	0.000584292	1
PH 1	Nedd8	62.8	53.7	0.406403	0.000651709	1
PH 1	tws	42.3	29.6	0.473345	0.000682453	1
PH 1	CG11920	26.9	14.5	0.270236	0.000684951	1
PH 1	RnrL	28.2	14.8	0.316085	0.000687705	1
PH 1	Ref1	56.4	48.6	0.399044	0.000706382	1
PH 1	slgA	29.5	17.2	0.476648	0.000743164	1
PH 1	CG1943	82.1	78.4	0.305592	0.000756739	1
PH 1	arm	47.4	35.5	0.380867	0.000791612	1
PH 1	Cbp20	38.5	24.9	0.351803	0.000855177	1
PH 1	yps	73.1	77.5	0.357367	0.000882469	1
PH 1	mri	29.5	17	0.337072	0.000891477	1
PH 1	lwr	65.4	62	0.402903	0.00100756	1
PH 1	HP4	52.6	41.2	0.416482	0.00102731	1
PH 1	Nup98-96	29.5	16.5	0.302711	0.00103369	1
PH 1	Ran	84.6	90.4	0.295003	0.00104325	1
PH 1	CG7946	30.8	17.7	0.272901	0.00104989	1
PH 1	mts	88.5	92.5	0.255075	0.00114854	1
PH 1	bel	65.4	59	0.316487	0.00121007	1
PH 1	MED19	44.9	31.7	0.302217	0.00122571	1
PH 1	CG12262	32.1	19.1	0.346126	0.0012295	1
PH 1	CG18815	41	28.2	0.319048	0.0012479	1
PH 1	Uba1	59	47.9	0.344	0.00124951	1
PH 1	CG3008	25.6	14.1	0.28585	0.00126186	1
PH 1	CG2199	38.5	24.6	0.339595	0.00137825	1
PH 1	Hrb87F	66.7	63.6	0.360566	0.00139358	1
PH 1	E(bx)	38.5	26.9	0.450582	0.00144989	1
PH 1	CG13096	50	39.4	0.38296	0.00151673	1
PH 1	Mgstl	46.2	32.3	0.309136	0.00154353	1
PH 1	Bub3	41	29.2	0.395217	0.00157694	1
PH 1	l(2)06496	37.2	24.7	0.360214	0.00159022	1
PH 1	Prosbeta3	73.1	66.9	0.342144	0.00165665	1
PH 1	CG9548	43.6	33.9	0.38053	0.00166305	1
PH 1	CG10139	29.5	17.1	0.289642	0.00167377	1
PH 1	CG42684	30.8	18.8	0.43455	0.00182341	1
PH 1	Uba2	61.5	55.6	0.459924	0.00184571	1
PH 1	Dys	29.5	17.3	0.319497	0.0019057	1
PH 1	Fmr1	44.9	33.6	0.34378	0.00197363	1
PH 1	CG10417	39.7	26.7	0.267219	0.00208724	1
PH 1	CG4768	35.9	24	0.319725	0.00212092	1
PH 1	SelD	43.6	35	0.423077	0.00216241	1
PH 1	fl(2)d	28.2	16.6	0.309296	0.0022053	1
PH 1	pzg	33.3	21	0.327762	0.0022509	1
PH 1	ytr	51.3	39.9	0.28016	0.00226355	1
PH 1	CG15784	28.2	16.4	0.59659	0.0024148	1
PH 1	CG14073	32.1	20.3	0.421608	0.00247171	1
PH 1	CkIIbeta	71.8	71.3	0.419184	0.00264152	1
PH 1	RpL24-like	73.1	70.4	0.305072	0.0026531	1
PH 1	l(2)37Ce	34.6	22.8	0.315554	0.00282728	1
PH 1	Hsc70-4	96.2	96.4	0.270001	0.00282933	1
PH 1	lolal	71.8	67.9	0.297991	0.00284407	1
PH 1	su(Hw)	37.2	25.6	0.440119	0.00285414	1
PH 1	swm	28.2	17	0.402089	0.0028611	1
PH 1	Rpd3	39.7	27	0.40583	0.00288075	1
PH 1	Uhg2	52.6	39.5	0.255058	0.00297685	1
PH 1	Nup358	28.2	17.2	0.287376	0.00300196	1
PH 1	O-fut1	32.1	20.3	0.293105	0.00307136	1
PH 1	Caf1	55.1	45.9	0.387515	0.00313512	1
PH 1	18SrRNA-Psi:CR41602	52.6	43.2	0.488346	0.00318075	1
PH 1	CG3689	30.8	19.1	0.297779	0.00318352	1
PH 1	exd	35.9	24.2	0.360309	0.0032958	1
PH 1	mask	57.7	48.7	0.386243	0.00332997	1
PH 1	ball	25.6	15	0.262705	0.00364137	1
PH 1	MED22	33.3	22.6	0.423781	0.00365657	1
PH 1	Bin1	39.7	28.8	0.381807	0.00367645	1
PH 1	Zif	32.1	20.3	0.267249	0.00373919	1
PH 1	mago	59	50.7	0.358072	0.00384828	1
PH 1	CG13298	61.5	54	0.320063	0.00406998	1
PH 1	CG9281	53.8	46.3	0.3603	0.00410034	1
PH 1	lig	57.7	50.2	0.357214	0.00415983	1
PH 1	Gnf1	29.5	18.5	0.271404	0.00416101	1
PH 1	CG10576	74.4	75.1	0.255593	0.00417028	1
PH 1	Aef1	28.2	17.7	0.341784	0.00418366	1
PH 1	nonA	43.6	32.5	0.322946	0.0043765	1
PH 1	Claspin	32.1	21	0.396378	0.00457342	1
PH 1	CG5554	70.5	67	0.322429	0.00460916	1
PH 1	wmd	34.6	23.9	0.291434	0.00473185	1
PH 1	CG8929	35.9	26.4	0.394228	0.00478957	1
PH 1	CG9246	30.8	19.2	0.257993	0.00480389	1
PH 1	Haspin	26.9	16.4	0.309271	0.00489292	1
PH 1	CG14478	37.2	26.3	0.335461	0.00489692	1
PH 1	Cka	29.5	18.8	0.281582	0.00491364	1
PH 1	La	65.4	57.7	0.260233	0.00521827	1
PH 1	RanGAP	30.8	20	0.290158	0.00562585	1
PH 1	CG8963	37.2	25.6	0.279896	0.00574497	1
PH 1	br	52.6	45.9	0.544522	0.0058082	1
PH 1	CG3918	37.2	25.9	0.31437	0.0058432	1
PH 1	pit	32.1	22.3	0.307828	0.0059222	1
PH 1	Snr1	28.2	17.6	0.272085	0.00603748	1
PH 1	alphaTub84D	48.7	39.4	0.395469	0.00605187	1
PH 1	Prosalpha4	73.1	67.2	0.2761	0.00605217	1
PH 1	Mi-2	48.7	39.1	0.444696	0.00610146	1
PH 1	HIP	26.9	16.5	0.264537	0.00624264	1
PH 1	Saf-B	33.3	23.1	0.306762	0.00629227	1
PH 1	RpII15	30.8	20.2	0.259712	0.00638743	1
PH 1	Hcf	38.5	28.5	0.367289	0.00647394	1
PH 1	Bap60	34.6	23.8	0.355976	0.00660411	1
PH 1	Crk	46.2	40	0.376554	0.00705103	1
PH 1	SmF	57.7	48.9	0.264225	0.00718787	1
PH 1	Trxr-1	55.1	52.5	0.272156	0.0076121	1
PH 1	Ars2	57.7	50	0.37565	0.00763089	1
PH 1	CG14210	39.7	28	0.300585	0.00767565	1
PH 1	AGO1	66.7	66.9	0.299594	0.00773107	1
PH 1	mnb	41	32	0.345903	0.00777892	1
PH 1	Mnt	34.6	24.4	0.301808	0.00778089	1
PH 1	ncm	53.8	45	0.316208	0.00807157	1
PH 1	CG7971	50	45.1	0.391665	0.0082764	1
PH 1	dlg1	39.7	30.1	0.404267	0.00837092	1
PH 1	CG42593	37.2	27.3	0.319452	0.00858212	1
PH 1	pic	37.2	26.7	0.319051	0.0088262	1
PH 1	CG11699	37.2	28	0.329894	0.00917219	1
PH 1	Rpn11	59	53.6	0.332745	0.00924177	1
PH 1	CG14464	56.4	49.6	0.352498	0.0095724	1
PH 1	CG32369	32.1	21.8	0.332693	0.00982017	1
PH 1	nocte	48.7	39.6	0.308306	0.0098617	1
PH 1	lgs	33.3	22.7	0.318173	0.00994183	1
PH 2	NimB3	55.6	1.1	1.62283	0	0
PH 2	loh	48.1	0.7	1.42987	0	0
PH 2	Mal-A5	53.1	0.2	1.34823	0	0
PH 2	Hand	44.4	0.3	1.25097	0	0
PH 2	egr	55.6	1.2	1.24296	0	0
PH 2	Mal-A6	34.6	0	0.796383	0	0
PH 2	CG34355	25.9	0.1	0.57671	0	0
PH 2	CG7966	29.6	0.1	0.574199	0	0
PH 2	SP1173	42	0.8	0.764138	4.53095e-302	7.0411e-298
PH 2	Ten-a	39.5	1	0.681157	6.37375e-241	9.90481e-237
PH 2	Ubx	25.9	0.5	0.556733	5.37466e-206	8.35223e-202
PH 2	NetB	32.1	0.9	0.586815	6.14185e-177	9.54444e-173
PH 2	CG33307	49.4	2.3	0.998233	4.69122e-170	7.29015e-166
PH 2	E(spl)m3-HLH	50.6	2.8	1.2374	2.25753e-144	3.50821e-140
PH 2	CG15365	25.9	0.8	0.405618	6.48493e-126	1.00776e-121
PH 2	Gp150	63	6	1.2907	2.21599e-107	3.44366e-103
PH 2	dlp	42	3.2	0.77394	2.83761e-87	4.40965e-83
PH 2	CG6018	32.1	1.9	0.470994	1.17288e-83	1.82266e-79
PH 2	CG44325	53.1	5.5	0.984625	1.06411e-77	1.65362e-73
PH 2	CG12910	55.6	7.1	0.912149	2.84182e-67	4.41619e-63
PH 2	NimB2	39.5	4.5	0.980807	1.45096e-53	2.25479e-49
PH 2	CG10184	44.4	6	0.83246	1.5393e-50	2.39207e-46
PH 2	CG32280	38.3	5.1	0.477921	2.25714e-42	3.50759e-38
PH 2	odd	27.2	3.3	0.557441	6.80981e-33	1.05824e-28
PH 2	MtnA	76.5	30.1	1.37981	5.3838e-32	8.36643e-28
PH 2	stg	66.7	20.7	1.61064	5.73201e-32	8.90755e-28
PH 2	ImpL2	35.8	6	0.911194	1.70034e-29	2.64233e-25
PH 2	Ilp6	64.2	21	0.78574	7.54001e-26	1.17172e-21
PH 2	scyl	70.4	30.7	1.37555	3.89047e-25	6.04579e-21
PH 2	ITP	65.4	26.9	0.972329	4.40756e-23	6.84936e-19
PH 2	CG13917	39.5	9.3	0.699099	8.032e-23	1.24817e-18
PH 2	RpS20	100	100	0.32487	1.14317e-22	1.77648e-18
PH 2	Mkp3	37	8.2	0.596241	1.74068e-21	2.70502e-17
PH 2	Nop56	90.1	57.8	0.876423	5.06214e-21	7.86656e-17
PH 2	miple2	29.6	5.6	0.59879	1.04259e-20	1.62018e-16
PH 2	CG32687	32.1	6.8	0.59107	1.28708e-20	2.00012e-16
PH 2	tna	59.3	22.4	0.843024	1.58632e-20	2.46514e-16
PH 2	awd	100	99.8	0.407135	1.70943e-20	2.65645e-16
PH 2	kn	29.6	5.8	0.38466	3.54655e-20	5.51134e-16
PH 2	Tina-1	75.3	42.5	0.942871	1.4521e-19	2.25656e-15
PH 2	sesB	100	99.2	0.496372	4.1285e-19	6.41569e-15
PH 2	CG1746	100	98.8	0.406532	7.25724e-19	1.12777e-14
PH 2	Nap1	93.8	86.5	0.594779	8.65983e-19	1.34574e-14
PH 2	His3.3A	88.9	71.5	0.982768	1.41317e-18	2.19607e-14
PH 2	CG32170	34.6	8.7	0.500898	1.46594e-17	2.27807e-13
PH 2	CG10433	44.4	14.3	0.786791	1.54818e-17	2.40588e-13
PH 2	RpS29	100	100	0.288532	5.65582e-17	8.78914e-13
PH 2	CG32512	27.2	5.9	0.412214	1.43378e-16	2.2281e-12
PH 2	LM408	81.5	70.8	1.19091	2.99392e-16	4.65254e-12
PH 2	mod	86.4	71.4	0.736103	3.17159e-16	4.92865e-12
PH 2	RpS2	100	99.9	0.310625	4.50317e-16	6.99792e-12
PH 2	Hsp60	84	63.9	0.644061	6.52293e-16	1.01366e-11
PH 2	CG8317	44.4	15.2	0.87552	6.96772e-16	1.08278e-11
PH 2	CG15083	59.3	23.9	0.650446	1.67014e-15	2.5954e-11
PH 2	hoip	79	60.9	0.923872	6.87696e-15	1.06868e-10
PH 2	mthl3	29.6	7.6	0.454793	8.78014e-15	1.36443e-10
PH 2	CR40469	98.8	91.5	0.809003	1.7965e-14	2.79176e-10
PH 2	elB	35.8	10.5	0.498174	2.1269e-14	3.30521e-10
PH 2	pcs	29.6	7.6	0.361396	2.14599e-14	3.33486e-10
PH 2	NHP2	81.5	54.4	0.673892	3.36999e-14	5.23697e-10
PH 2	FK506-bp1	88.9	78.3	0.671064	4.8904e-14	7.59968e-10
PH 2	CG14207	55.6	25.7	0.680118	7.34484e-14	1.14139e-09
PH 2	Nlp	95.1	90.5	0.512868	7.55259e-14	1.17367e-09
PH 2	CG11267	91.4	81.3	0.60619	1.07314e-13	1.66765e-09
PH 2	Ppa	33.3	9.9	0.55395	1.26816e-13	1.97071e-09
PH 2	Nop60B	85.2	67.3	0.654114	1.96024e-13	3.04621e-09
PH 2	Gapdh1	82.7	62.3	0.609842	4.66467e-13	7.2489e-09
PH 2	CG3961	32.1	9.3	0.359338	1.05358e-12	1.63727e-08
PH 2	CoVb	93.8	80.9	0.488426	1.17891e-12	1.83203e-08
PH 2	vig2	91.4	83.1	0.557424	1.47764e-12	2.29625e-08
PH 2	Dg	37	12.7	0.415783	3.01329e-12	4.68266e-08
PH 2	CG7637	72.8	46.9	0.72168	3.25538e-12	5.05886e-08
PH 2	CG7911	91.4	79.5	0.551469	5.94854e-12	9.24403e-08
PH 2	smt3	100	95.9	0.438509	6.35989e-12	9.88328e-08
PH 2	Fib	74.1	45.7	0.547628	6.74209e-12	1.04772e-07
PH 2	nop5	82.7	62.9	0.607299	1.07366e-11	1.66847e-07
PH 2	CR34335	98.8	95.6	0.612856	2.34422e-11	3.64291e-07
PH 2	RpL24-like	85.2	70.4	0.529514	3.02394e-11	4.6992e-07
PH 2	CG13624	51.9	23.9	0.573661	3.15733e-11	4.90649e-07
PH 2	Sdc	27.2	7.9	0.490015	3.35537e-11	5.21425e-07
PH 2	cbt	25.9	7.4	0.349323	8.44311e-11	1.31206e-06
PH 2	CG11899	25.9	7.1	0.25613	9.95236e-11	1.5466e-06
PH 2	FK506-bp2	97.5	91.6	0.39838	1.00072e-10	1.55511e-06
PH 2	Df31	97.5	97.9	0.35958	1.40535e-10	2.18392e-06
PH 2	spi	30.9	10.5	0.418282	1.67056e-10	2.59605e-06
PH 2	Jheh1	37	14.1	0.488213	1.95738e-10	3.04177e-06
PH 2	CG7920	67.9	44.1	0.584794	2.05286e-10	3.19015e-06
PH 2	CG17278	49.4	25.9	0.632023	4.87852e-10	7.58122e-06
PH 2	Tsp42Ee	81.5	50.6	0.548992	5.66121e-10	8.79752e-06
PH 2	CG4038	74.1	54.2	0.581557	1.11865e-09	1.73839e-05
PH 2	Cyp1	100	99.7	0.28619	1.16532e-09	1.8109e-05
PH 2	Cbs	28.4	9.6	0.494062	1.37237e-09	2.13266e-05
PH 2	ATPsyn-beta	97.5	96.4	0.314576	1.86817e-09	2.90313e-05
PH 2	Dph5	53.1	29.1	0.508444	2.98013e-09	4.63113e-05
PH 2	CG7845	46.9	23.4	0.47142	3.45328e-09	5.3664e-05
PH 2	CG15561	30.9	10.9	0.336196	3.83148e-09	5.95413e-05
PH 2	Acon	69.1	49.9	0.508254	5.09609e-09	7.91933e-05
PH 2	Eap	39.5	18	0.525348	6.10307e-09	9.48417e-05
PH 2	porin	95.1	90	0.346248	6.68648e-09	0.000103908
PH 2	Pen	70.4	48.5	0.497304	7.90177e-09	0.000122794
PH 2	ppan	40.7	17.9	0.369237	8.66596e-09	0.000134669
PH 2	eIF6	53.1	30	0.54997	1.07866e-08	0.000167623
PH 2	CG3800	98.8	99.3	0.368494	1.50149e-08	0.000233331
PH 2	chrb	33.3	13.5	0.596092	2.02737e-08	0.000315053
PH 2	SpdS	51.9	29.5	0.485534	2.30231e-08	0.00035778
PH 2	His2Av	93.8	84.5	0.382657	2.70721e-08	0.000420701
PH 2	ATPsyn-gamma	95.1	82.2	0.400193	3.59476e-08	0.000558626
PH 2	Iswi	45.7	23.5	0.507029	3.80037e-08	0.000590577
PH 2	mRpL12	61.7	41.2	0.589216	5.51916e-08	0.000857677
PH 2	Dsp1	59.3	36.1	0.436443	5.8455e-08	0.000908391
PH 2	CG11563	44.4	23.1	0.451129	6.06677e-08	0.000942777
PH 2	mt:CoI	100	99.7	0.258793	6.12909e-08	0.00095246
PH 2	P32	67.9	51.2	0.51446	7.67037e-08	0.00119198
PH 2	bun	86.4	85.3	0.587827	8.7285e-08	0.00135641
PH 2	CG32230	93.8	86.5	0.374949	9.14848e-08	0.00142167
PH 2	Uhg2	63	39.4	0.372044	9.3383e-08	0.00145117
PH 2	CG4866	49.4	26.7	0.405014	1.04049e-07	0.00161692
PH 2	CG11920	33.3	14.5	0.369121	1.18904e-07	0.00184777
PH 2	HmgD	97.5	92.7	0.397691	1.20534e-07	0.0018731
PH 2	CG16817	93.8	93.5	0.380029	1.40446e-07	0.00218254
PH 2	cv-d	55.6	33.2	0.537477	1.56109e-07	0.00242593
PH 2	CG30349	48.1	26.3	0.395046	1.75773e-07	0.00273151
PH 2	CG4159	25.9	9.5	0.260112	1.77176e-07	0.00275332
PH 2	CG11699	50.6	27.9	0.331409	1.80992e-07	0.00281262
PH 2	CTPsyn	40.7	19.8	0.433335	2.12482e-07	0.00330197
PH 2	CG1673	25.9	9.6	0.272669	2.29844e-07	0.00357177
PH 2	Neb-cGP	88.9	77.4	0.441389	2.31942e-07	0.00360437
PH 2	CG5522	29.6	12.2	0.330641	3.06929e-07	0.00476968
PH 2	dUTPase	76.5	64.8	0.446031	3.08684e-07	0.00479695
PH 2	CG10576	85.2	75	0.414968	3.67414e-07	0.00570962
PH 2	Non3	40.7	21	0.418638	3.98019e-07	0.00618521
PH 2	jim	48.1	28.4	0.609619	4.27603e-07	0.00664494
PH 2	Phb2	74.1	61.1	0.460916	4.52742e-07	0.0070356
PH 2	CAP	58	40	0.568717	5.28096e-07	0.0082066
PH 2	EfTuM	61.7	42.9	0.393709	6.95953e-07	0.0108151
PH 2	Su(P)	54.3	35.2	0.48178	7.36038e-07	0.011438
PH 2	CG6767	69.1	54.6	0.519147	7.71323e-07	0.0119864
PH 2	pnut	69.1	54.4	0.480531	8.68899e-07	0.0135027
PH 2	stai	40.7	21.4	0.618981	1.04833e-06	0.016291
PH 2	Jafrac1	87.7	80.4	0.384608	1.05233e-06	0.0163532
PH 2	Nopp140	38.3	19.2	0.360216	1.17443e-06	0.0182506
PH 2	mt:lrRNA	100	99.9	0.29726	1.2296e-06	0.019108
PH 2	Ns1	48.1	28.5	0.422625	1.30034e-06	0.0202074
PH 2	CG13096	56.8	39.4	0.596389	1.39275e-06	0.0216433
PH 2	Cyt-c-p	86.4	73.9	0.406353	1.40724e-06	0.0218684
PH 2	Ahcy13	75.3	63.5	0.468066	1.43464e-06	0.0222943
PH 2	fru	44.4	25	0.557304	1.44981e-06	0.0225301
PH 2	CG15019	71.6	55.8	0.378939	1.56452e-06	0.0243126
PH 2	CG1542	34.6	16.7	0.407208	1.64445e-06	0.0255547
PH 2	alphaTub84D	59.3	39.3	0.389682	1.7602e-06	0.0273535
PH 2	eIF-2beta	86.4	85.3	0.373122	1.81508e-06	0.0282064
PH 2	CG11837	27.2	11.3	0.257019	2.21444e-06	0.0344124
PH 2	Tollo	28.4	12.6	0.397611	2.61622e-06	0.040656
PH 2	CG7006	43.2	23.9	0.401259	2.63031e-06	0.040875
PH 2	AdSS	60.5	44.9	0.467845	2.93187e-06	0.0455612
PH 2	spoon	65.4	49.1	0.427739	3.56365e-06	0.0553792
PH 2	Zip99C	50.6	33.3	0.639046	3.73659e-06	0.0580665
PH 2	yps	84	77.4	0.293701	3.8477e-06	0.0597933
PH 2	l(1)G0004	37	19.3	0.448722	4.37455e-06	0.0679805
PH 2	A2bp1	48.1	29.7	0.568549	4.69684e-06	0.0729889
PH 2	CG5642	70.4	60.3	0.427369	4.75788e-06	0.0739375
PH 2	Cchl	46.9	28.4	0.433776	5.13562e-06	0.0798075
PH 2	CG2862	82.7	72.7	0.351773	5.31206e-06	0.0825493
PH 2	Surf6	42	23	0.406874	5.51749e-06	0.0857418
PH 2	SmB	66.7	51.9	0.377163	5.85443e-06	0.0909778
PH 2	HmgZ	93.8	90	0.36854	6.77944e-06	0.105353
PH 2	dm	79	70.9	0.452309	6.99864e-06	0.108759
PH 2	ATPsyn-d	93.8	85.9	0.267989	6.99909e-06	0.108766
PH 2	Nurf-38	79	77.8	0.387055	7.1397e-06	0.110951
PH 2	Tom20	82.7	72.7	0.362144	7.59651e-06	0.11805
PH 2	CG13097	29.6	13.5	0.285747	7.79703e-06	0.121166
PH 2	tou	32.1	15.4	0.264896	8.28123e-06	0.12869
PH 2	CG10038	30.9	14.9	0.294847	8.30756e-06	0.1291
PH 2	REG	75.3	66.9	0.341455	9.93659e-06	0.154415
PH 2	Ran	91.4	90.3	0.268836	1.18454e-05	0.184078
PH 2	srl	27.2	11.9	0.261479	1.20226e-05	0.18683
PH 2	Ugt58Fa	51.9	34.4	0.406693	1.3284e-05	0.206434
PH 2	aurB	35.8	18.7	0.356377	1.51965e-05	0.236154
PH 2	ncd	25.9	11.3	0.265687	1.53128e-05	0.237961
PH 2	RFeSP	77.8	69	0.424726	1.5768e-05	0.245035
PH 2	l(2)09851	37	20.3	0.345028	1.67517e-05	0.260322
PH 2	CG11180	46.9	30.7	0.437936	1.704e-05	0.264802
PH 2	CG6852	29.6	14.4	0.320046	1.71714e-05	0.266844
PH 2	CG3335	27.2	12	0.263581	1.86457e-05	0.289754
PH 2	CG14210	45.7	28	0.338252	1.95614e-05	0.303985
PH 2	mRpL39	35.8	19.3	0.406931	1.96014e-05	0.304606
PH 2	Uhg4	54.3	34.2	0.3758	1.99829e-05	0.310535
PH 2	mRpL44	27.2	12.6	0.265257	2.09702e-05	0.325877
PH 2	CG12262	35.8	19.1	0.368183	2.12812e-05	0.330709
PH 2	CG2199	42	24.6	0.381824	2.21689e-05	0.344505
PH 2	CG6712	37	20.5	0.412556	2.28864e-05	0.355654
PH 2	Prx3	66.7	52.8	0.393452	2.70565e-05	0.420458
PH 2	mbm	30.9	15.6	0.289649	2.8323e-05	0.440139
PH 2	CG8545	55.6	39.6	0.384471	2.87803e-05	0.447245
PH 2	Fer1HCH	76.5	65.7	0.436907	2.90184e-05	0.450947
PH 2	CG5033	33.3	17.2	0.321853	3.05467e-05	0.474696
PH 2	Nup93-1	32.1	17.1	0.497853	3.21748e-05	0.499997
PH 2	pit	39.5	22.2	0.312446	3.23647e-05	0.502948
PH 2	mRpS18A	40.7	22.8	0.267405	3.32652e-05	0.516942
PH 2	Nnp-1	38.3	22	0.350031	3.50056e-05	0.543988
PH 2	ATPsyn-Cf6	88.9	86.7	0.282098	3.94297e-05	0.612738
PH 2	sqd	95.1	96.7	0.269451	4.1287e-05	0.6416
PH 2	Rbp2	86.4	86.1	0.358503	4.15299e-05	0.645375
PH 2	CG31918	37	22	0.439748	4.37674e-05	0.680145
PH 2	Fer2LCH	87.7	78.5	0.543398	4.39939e-05	0.683666
PH 2	Bka	27.2	12.9	0.280727	4.6638e-05	0.724754
PH 2	Adk2	87.7	83.9	0.273947	4.87049e-05	0.756874
PH 2	CG9922	67.9	60	0.465396	5.17753e-05	0.804588
PH 2	CG3008	28.4	14.1	0.47736	5.25765e-05	0.817039
PH 2	Aats-ile	35.8	20.3	0.264784	6.08362e-05	0.945394
PH 2	mRpL1	33.3	19.3	0.454415	6.08458e-05	0.945543
PH 2	FeCH	29.6	15.4	0.396374	6.61883e-05	1
PH 2	eIF-3p66	75.3	64.5	0.325153	6.6839e-05	1
PH 2	CG10565	48.1	31.9	0.345578	6.84621e-05	1
PH 2	Top2	46.9	30.6	0.451159	7.70093e-05	1
PH 2	Trxr-1	66.7	52.5	0.336106	8.43524e-05	1
PH 2	Hsp83	90.1	84.1	0.358528	8.49737e-05	1
PH 2	CG15027	30.9	16.2	0.282497	8.75245e-05	1
PH 2	CG33713	49.4	36.8	0.473952	9.09585e-05	1
PH 2	Rpb5	42	25.7	0.346319	9.22878e-05	1
PH 2	Mapmodulin	76.5	75.3	0.299567	9.24407e-05	1
PH 2	mRpS7	43.2	28.8	0.409072	0.000100448	1
PH 2	Hsc70-5	59.3	45.4	0.382425	0.000104598	1
PH 2	mRpS30	33.3	18.4	0.280896	0.000112626	1
PH 2	SelD	49.4	34.9	0.374896	0.000118039	1
PH 2	CG32278	42	25.9	0.303208	0.000128453	1
PH 2	pont	54.3	39.8	0.436945	0.000146998	1
PH 2	mtSSB	53.1	41.5	0.373095	0.000182124	1
PH 2	und	65.4	54.9	0.328567	0.000195037	1
PH 2	CG8003	35.8	21	0.378485	0.000221939	1
PH 2	Tom7	80.2	75.8	0.29898	0.000227076	1
PH 2	Sam-S	65.4	53.6	0.327542	0.000230018	1
PH 2	Prosbeta6	76.5	70.7	0.36389	0.000243272	1
PH 2	Tim10	66.7	56.5	0.293484	0.000264005	1
PH 2	IP3K2	32.1	17.9	0.349787	0.00026835	1
PH 2	lwr	72.8	62	0.329098	0.000276087	1
PH 2	Sod2	71.6	61.5	0.262354	0.00027659	1
PH 2	mRpL36	42	27.5	0.404028	0.000281807	1
PH 2	CG6937	48.1	32.1	0.305473	0.000287754	1
PH 2	CG30118	32.1	18.1	0.280967	0.00028816	1
PH 2	CG7182	29.6	16.5	0.292147	0.000302677	1
PH 2	r-l	40.7	26	0.297522	0.000308505	1
PH 2	CG9253	58	43.4	0.379917	0.000324838	1
PH 2	Dys	30.9	17.3	0.322818	0.000329906	1
PH 2	PGRP-SA	50.6	33.2	0.441123	0.000333893	1
PH 2	CG3817	33.3	19.9	0.393119	0.000345479	1
PH 2	shot	50.6	38.9	0.473389	0.000372441	1
PH 2	CG12134	27.2	14.9	0.398846	0.000379586	1
PH 2	tko	48.1	34.9	0.413683	0.000418854	1
PH 2	sun	86.4	82.1	0.286518	0.000428431	1
PH 2	CoVIII	84	81.8	0.294671	0.000469662	1
PH 2	Aldh	72.8	65.4	0.382097	0.000470775	1
PH 2	CG9281	59.3	46.3	0.27542	0.000474875	1
PH 2	Pep	77.8	70.8	0.310532	0.000478088	1
PH 2	vig	76.5	72.6	0.355586	0.000487804	1
PH 2	CG11555	32.1	18.9	0.346281	0.000498322	1
PH 2	G9a	34.6	21.6	0.317163	0.000502894	1
PH 2	mRpL4	38.3	24.5	0.356685	0.00050655	1
PH 2	CG18081	69.1	59.7	0.341869	0.000511128	1
PH 2	CG12091	29.6	16.5	0.25826	0.000514351	1
PH 2	CG42358	25.9	13.9	0.287804	0.000552531	1
PH 2	tws	43.2	29.5	0.356396	0.000558713	1
PH 2	CG3321	91.4	88.7	0.255819	0.000595826	1
PH 2	Pdp1	65.4	51.3	0.408401	0.000617279	1
PH 2	CG3731	72.8	64.3	0.403014	0.000622791	1
PH 2	B52	74.1	70.1	0.33652	0.000635347	1
PH 2	Nsun2	28.4	15.8	0.278254	0.000639059	1
PH 2	vito	29.6	17.3	0.440685	0.000655278	1
PH 2	CG14434	42	29.6	0.398019	0.000660634	1
PH 2	CG7506	27.2	15.8	0.393308	0.000708623	1
PH 2	SmG	71.6	68.7	0.324822	0.000812962	1
PH 2	CG6066	27.2	15	0.25485	0.000843294	1
PH 2	BthD	25.9	14	0.268426	0.000896876	1
PH 2	RfC4	33.3	20	0.275752	0.0009367	1
PH 2	CG7519	39.5	27.8	0.366391	0.000989544	1
PH 2	Tal	65.4	56.6	0.272696	0.00100504	1
PH 2	Su(var)205	76.5	73.9	0.294386	0.00104693	1
PH 2	CG13298	63	54	0.26977	0.00109646	1
PH 2	CG13773	27.2	15.3	0.355702	0.00117764	1
PH 2	dally	29.6	18.2	0.409689	0.0012008	1
PH 2	CG3226	55.6	43.6	0.318487	0.00124267	1
PH 2	Su(var)2-HP2	35.8	23.1	0.289237	0.00128665	1
PH 2	l(1)G0156	76.5	70.9	0.271992	0.00134978	1
PH 2	CG9135	27.2	16.3	0.365565	0.00139026	1
PH 2	CG9143	25.9	14.3	0.283076	0.00142525	1
PH 2	CG14543	34.6	22.3	0.374919	0.00143205	1
PH 2	rgn	39.5	25.8	0.5064	0.00145125	1
PH 2	Pabp2	71.6	61.6	0.317297	0.00156495	1
PH 2	CG7603	54.3	44.2	0.301784	0.0016575	1
PH 2	P5CDh1	25.9	14.8	0.327244	0.00169719	1
PH 2	mRpL13	35.8	22.8	0.254614	0.00175462	1
PH 2	CG4300	29.6	18.4	0.323636	0.0017867	1
PH 2	mRpL18	33.3	21.3	0.28735	0.00181365	1
PH 2	Sema-2a	25.9	14.9	0.328006	0.00182967	1
PH 2	alien	43.2	30.6	0.284797	0.00190233	1
PH 2	Int6	75.3	70.1	0.298587	0.00190843	1
PH 2	Rpb8	46.9	35.5	0.257385	0.00197637	1
PH 2	Nmdmc	49.4	36.8	0.324789	0.0020094	1
PH 2	CG32344	32.1	19.8	0.283825	0.00212052	1
PH 2	Aats-thr	54.3	43.9	0.303293	0.00224596	1
PH 2	128up	42	30	0.36838	0.00224608	1
PH 2	Ns2	37	24.6	0.252316	0.00230423	1
PH 2	Clic	76.5	71.8	0.319367	0.00231358	1
PH 2	CG9286	27.2	16.5	0.31561	0.00240345	1
PH 2	CG7430	59.3	49.6	0.296919	0.00243138	1
PH 2	CG2034	27.2	15.9	0.250266	0.00254587	1
PH 2	Dek	63	53.7	0.307737	0.00254693	1
PH 2	glu	32.1	20.6	0.325076	0.00258469	1
PH 2	mRpL30	43.2	31.8	0.341126	0.00273376	1
PH 2	Mys45A	38.3	25.8	0.263059	0.00276688	1
PH 2	mRpS28	42	29.7	0.291182	0.00286251	1
PH 2	TFAM	37	25.4	0.28814	0.00298075	1
PH 2	smid	38.3	26.2	0.267561	0.00300953	1
PH 2	Prosalpha6	65.4	60.2	0.296096	0.00329161	1
PH 2	CG3192	61.7	51.1	0.256207	0.00334672	1
PH 2	hdc	76.5	70.9	0.36367	0.00337422	1
PH 2	CG9172	65.4	58.1	0.299582	0.00357657	1
PH 2	Pglym78	38.3	25.6	0.30437	0.00369559	1
PH 2	Uhg5	44.4	33.4	0.301265	0.00373314	1
PH 2	Sgt	51.9	45.2	0.399656	0.0037916	1
PH 2	SdhA	46.9	35.4	0.25133	0.00379222	1
PH 2	Eno	65.4	59.7	0.451567	0.00384283	1
PH 2	geminin	49.4	35	0.305434	0.00386285	1
PH 2	CG8675	32.1	21.1	0.288254	0.00388121	1
PH 2	sle	56.8	43.9	0.385058	0.00445142	1
PH 2	CG42671	29.6	19.2	0.259385	0.00461915	1
PH 2	LamC	76.5	68.2	0.337718	0.0046676	1
PH 2	Trap1	29.6	18.9	0.308125	0.00476652	1
PH 2	eIF-2gamma	56.8	49.8	0.304084	0.00478119	1
PH 2	CG11964	27.2	17.3	0.315685	0.00498039	1
PH 2	CG11583	34.6	24.5	0.345911	0.00534258	1
PH 2	CG34132	53.1	47.9	0.443552	0.0053916	1
PH 2	CG3011	51.9	41.4	0.31136	0.00555612	1
PH 2	mt:ND2	80.2	71.9	0.304973	0.00668912	1
PH 2	Rrp4	29.6	19.4	0.263364	0.00670434	1
PH 2	Amun	53.1	43.1	0.345188	0.00693433	1
PH 2	SmD1	53.1	45.7	0.275563	0.00711549	1
PH 2	Hrb98DE	72.8	68.5	0.34497	0.00713038	1
PH 2	rin	82.7	84.5	0.258544	0.00737784	1
PH 2	CG14464	54.3	49.6	0.30336	0.00800274	1
PH 2	RpLP0-like	54.3	47.4	0.276427	0.0080819	1
PH 2	RPA3	40.7	30.6	0.294979	0.00829138	1
PH 2	larp	63	56.3	0.352175	0.00849855	1
PH 2	mRpL10	29.6	20	0.270962	0.00872705	1
PH 2	U2af50	40.7	31.4	0.306232	0.00877765	1
PH 2	Rpt5	48.1	39.5	0.349152	0.00921819	1
PH 2	CG4806	38.3	27.6	0.273078	0.00936273	1
PH 3	CG15115	66.7	2.7	1.4802	0	0
PH 3	CG15550	37.7	2.8	1.29255	0	0
PH 3	rdgA	54.3	1.9	1.14442	0	0
PH 3	CG30054	40.6	2.9	0.7658	0	0
PH 3	dlp	37.2	2.6	0.609298	0	0
PH 3	IM18	96.9	29.7	2.45283	8.29284e-304	1.28871e-299
PH 3	kn	43.5	5	0.823463	1.63239e-244	2.53673e-240
PH 3	CG12910	45.9	6.5	0.642854	1.72508e-212	2.68077e-208
PH 3	CG44325	34.8	5.1	0.583052	1.06622e-146	1.65691e-142
PH 3	Tep4	99	83.8	0.95928	6.82492e-137	1.06059e-132
PH 3	CG42566	98.6	81.7	0.928813	2.74496e-124	4.26567e-120
PH 3	ITP	71	26.1	0.944286	5.5656e-122	8.64894e-118
PH 3	Dg	48.3	12.1	0.736198	6.29663e-119	9.78496e-115
PH 3	ImpL2	32.4	5.5	0.816863	5.18343e-115	8.05504e-111
PH 3	Ance	99.8	85.2	0.823807	2.88523e-107	4.48364e-103
PH 3	Mkp3	37	7.7	0.558668	3.07991e-104	4.78618e-100
PH 3	elB	41.8	9.9	0.560656	4.81954e-102	7.48957e-98
PH 3	CAP	75.4	39.4	0.693911	8.73152e-77	1.35688e-72
PH 3	sesB	100	99.2	0.395002	2.1131e-73	3.28376e-69
PH 3	Ilp6	53.4	20.4	0.702353	1.35172e-69	2.10058e-65
PH 3	awd	99.8	99.8	0.307369	4.3216e-67	6.71577e-63
PH 3	Lip4	44.2	14.9	0.645891	1.17859e-64	1.83153e-60
PH 3	NHP2	82.4	53.9	0.622739	1.38681e-62	2.1551e-58
PH 3	Nop60B	87.9	67	0.608326	1.92412e-61	2.99008e-57
PH 3	CG3800	100	99.3	0.352461	1.74036e-58	2.70451e-54
PH 3	FK506-bp1	92.3	78	0.540846	2.06411e-57	3.20763e-53
PH 3	Gmap	66.7	38	0.669807	3.50662e-52	5.44929e-48
PH 3	CG6023	32.4	10.1	0.637318	1.84325e-51	2.8644e-47
PH 3	RpL41	100	100	0.25067	1.27613e-49	1.9831e-45
PH 3	mthl6	82.6	61.2	0.570172	7.25708e-48	1.12775e-43
PH 3	CG11267	91.5	81.1	0.450218	5.69215e-47	8.84561e-43
PH 3	Ance-2	35	12.2	0.458168	1.98486e-46	3.08447e-42
PH 3	Hex-A	55.1	28.7	0.655103	1.23286e-44	1.91586e-40
PH 3	CG1746	100	98.8	0.272385	1.2854e-44	1.99752e-40
PH 3	Nop56	80.2	57.4	0.525063	3.02199e-44	4.69618e-40
PH 3	Nlp	95.4	90.4	0.374589	6.94522e-44	1.07929e-39
PH 3	nop5	82.9	62.5	0.506833	1.60412e-42	2.4928e-38
PH 3	CR43855	95.2	79.8	0.580303	3.2091e-42	4.98695e-38
PH 3	hoip	81.2	60.6	0.503214	6.44093e-42	1.00092e-37
PH 3	Drat	29.5	10	0.540712	2.11039e-41	3.27955e-37
PH 3	Tina-1	68.6	42.1	0.510682	1.14745e-40	1.78313e-36
PH 3	mod	84.8	71.2	0.498143	2.08531e-39	3.24057e-35
PH 3	Hsc70-4	98.8	96.3	0.296374	7.73772e-39	1.20244e-34
PH 3	porin	95.4	89.9	0.341005	4.89695e-38	7.60987e-34
PH 3	Hsp60	81.2	63.6	0.431468	5.51475e-37	8.56992e-33
PH 3	scyl	54.6	30.3	0.72598	1.13542e-35	1.76444e-31
PH 3	Rtnl1	92.5	84.8	0.385408	1.87725e-35	2.91725e-31
PH 3	CrebA	72.2	53.9	0.700147	2.23295e-35	3.47e-31
PH 3	CG9821	99.8	99.3	0.334759	2.29427e-35	3.5653e-31
PH 3	CG7911	89.9	79.3	0.387294	1.42988e-34	2.22204e-30
PH 3	dm	89.9	70.5	0.50025	4.19253e-34	6.51519e-30
PH 3	CG11050	35.5	15.2	0.34466	8.7039e-32	1.35259e-27
PH 3	Nup93-1	37.2	16.7	0.33814	2.40683e-30	3.74022e-26
PH 3	Fib	67.9	45.3	0.417868	2.90212e-30	4.50989e-26
PH 3	CG7920	66.4	43.7	0.400237	3.48028e-30	5.40835e-26
PH 3	Tep2	37.4	16.3	0.269471	3.50541e-30	5.44741e-26
PH 3	Ald	87.2	71.7	0.322344	4.44365e-30	6.90543e-26
PH 3	cpo	35.7	15.9	0.340666	7.52147e-29	1.16884e-24
PH 3	vig2	88.9	83	0.332086	4.4984e-28	6.99052e-24
PH 3	CG13096	62.3	39	0.39836	4.74691e-28	7.3767e-24
PH 3	CG4038	73.7	53.8	0.406009	7.5441e-28	1.17235e-23
PH 3	Sec61gamma	82.4	68.8	0.438073	7.66424e-28	1.19102e-23
PH 3	CG8545	61.8	39.2	0.401142	9.39663e-28	1.46024e-23
PH 3	ade3	28.5	11.4	0.267746	1.22766e-27	1.90778e-23
PH 3	CG31431	72.5	51.3	0.396672	2.64262e-27	4.10664e-23
PH 3	olf186-M	83.3	73.9	0.41828	4.04088e-27	6.27952e-23
PH 3	yps	86.2	77.3	0.32682	8.1713e-27	1.26982e-22
PH 3	ade5	66.7	44.5	0.373674	1.28294e-26	1.99369e-22
PH 3	Tom7	87.4	75.5	0.336848	1.47781e-26	2.29652e-22
PH 3	SelD	57.5	34.5	0.306739	1.56097e-26	2.42575e-22
PH 3	Tsp42Ee	77.8	50.1	0.300073	7.21959e-26	1.12192e-21
PH 3	Dph5	50	28.7	0.346961	2.1038e-25	3.26931e-21
PH 3	CoVb	90.3	80.7	0.288989	2.86544e-25	4.45289e-21
PH 3	Gapdh2	87.2	77.7	0.353526	3.38771e-25	5.26451e-21
PH 3	CG6767	71.7	54.3	0.391895	1.56679e-24	2.43479e-20
PH 3	CG34194	25.4	10.1	0.270752	2.09584e-24	3.25693e-20
PH 3	smt3	97.1	95.9	0.260447	2.45803e-24	3.81978e-20
PH 3	vig	82.6	72.4	0.366417	5.25211e-24	8.16178e-20
PH 3	CG10576	84.8	74.9	0.331019	8.81707e-24	1.37017e-19
PH 3	HmgZ	95.2	89.9	0.332801	1.12834e-23	1.75344e-19
PH 3	spoon	67.4	48.8	0.380873	1.721e-23	2.67443e-19
PH 3	CG3011	62.3	41	0.329883	6.0485e-23	9.39937e-19
PH 3	corto	40.6	22	0.362462	2.22566e-22	3.45868e-18
PH 3	rin	89.1	84.4	0.310276	2.727e-22	4.23776e-18
PH 3	sqd	98.1	96.7	0.268924	3.12366e-22	4.85417e-18
PH 3	Non3	39.1	20.7	0.29237	4.33945e-22	6.7435e-18
PH 3	Uhg4	53.6	33.9	0.372272	4.63211e-22	7.1983e-18
PH 3	CG7637	65.7	46.6	0.375041	5.45627e-22	8.47904e-18
PH 3	Ahcy13	78.3	63.2	0.319057	5.76682e-22	8.96164e-18
PH 3	sbb	58	39	0.377146	1.32497e-21	2.05901e-17
PH 3	Nap1	91.5	86.4	0.262272	3.97078e-21	6.17059e-17
PH 3	CG11180	50.7	30.3	0.295258	5.44771e-21	8.46574e-17
PH 3	Hsp83	89.9	84	0.421617	8.09125e-21	1.25738e-16
PH 3	CG2865	88.4	79.9	0.469668	1.68267e-20	2.61487e-16
PH 3	dUTPase	79.7	64.5	0.327414	2.44885e-20	3.80551e-16
PH 3	eEF1delta	91.1	83.3	0.255316	2.78337e-20	4.32535e-16
PH 3	Trap1	35.7	18.6	0.250086	4.88169e-20	7.58615e-16
PH 3	wde	36.5	19.3	0.294192	1.04284e-19	1.62058e-15
PH 3	His2Av	92.8	84.4	0.295695	1.22402e-19	1.90212e-15
PH 3	CG6937	50.7	31.8	0.285411	1.46151e-19	2.27119e-15
PH 3	Uhg2	58.7	39.1	0.327855	7.57739e-19	1.17753e-14
PH 3	P32	65.7	51	0.35268	9.23352e-19	1.43489e-14
PH 3	Mys45A	43.7	25.5	0.280182	1.55742e-18	2.42023e-14
PH 3	CR40469	94.9	91.5	0.341114	5.51439e-18	8.56936e-14
PH 3	CG17278	44	25.6	0.252569	7.36963e-18	1.14524e-13
PH 3	Nurf-38	87.4	77.6	0.260629	8.98293e-18	1.39595e-13
PH 3	Tom40	64	47	0.279675	1.08787e-17	1.69055e-13
PH 3	Tim10	69.3	56.3	0.320944	1.82296e-17	2.83287e-13
PH 3	CG6656	47.8	30.4	0.378462	2.61369e-17	4.06167e-13
PH 3	CG31324	85.3	71.4	0.292357	3.7283e-17	5.79378e-13
PH 3	RpLP0-like	62.8	47.1	0.316719	4.00904e-17	6.23005e-13
PH 3	l(2)37Cc	67.9	55.3	0.295366	4.38509e-17	6.81442e-13
PH 3	IP3K2	33.3	17.7	0.257998	6.47342e-17	1.00597e-12
PH 3	sun	89.6	82	0.25457	6.58111e-17	1.0227e-12
PH 3	La	72	57.4	0.259682	2.87746e-16	4.47157e-12
PH 3	Surf6	38.4	22.8	0.28625	1.12124e-15	1.74241e-11
PH 3	Phb2	73.2	60.9	0.291384	1.35467e-15	2.10515e-11
PH 3	SmG	79.2	68.5	0.262037	1.39375e-15	2.16589e-11
PH 3	SpdS	45.7	29.2	0.267502	1.41454e-15	2.19819e-11
PH 3	jim	44.2	28.1	0.314121	2.80786e-15	4.36341e-11
PH 3	mRpS26	47.6	30.7	0.264933	4.87968e-15	7.58302e-11
PH 3	CG11417	37	21.9	0.271245	5.21721e-15	8.10754e-11
PH 3	Prosap	82.4	73.3	0.274113	8.15027e-15	1.26655e-10
PH 3	Crtc	50.5	33.8	0.28271	1.48091e-14	2.30134e-10
PH 3	Rbp2	89.1	86.1	0.253832	3.64355e-14	5.66207e-10
PH 3	Sod2	74.2	61.3	0.252432	4.05367e-14	6.29941e-10
PH 3	CG4806	43.2	27.3	0.251092	7.75283e-14	1.20479e-09
PH 3	stai	35.7	21.2	0.279912	8.10252e-14	1.25913e-09
PH 3	Hsc70-5	59.2	45.1	0.266541	1.14856e-13	1.78486e-09
PH 3	CG30349	41.3	26.1	0.274849	1.3186e-13	2.0491e-09
PH 3	Sec61alpha	78	70.1	0.272929	1.53597e-13	2.3869e-09
PH 3	CG6299	46.6	31.7	0.263717	1.75471e-13	2.72682e-09
PH 3	Ssdp	56.5	42.3	0.275825	3.56619e-13	5.54186e-09
PH 3	bin3	60.1	46	0.352321	3.83533e-13	5.9601e-09
PH 3	nudC	61.1	46.4	0.264556	4.3567e-13	6.77031e-09
PH 3	E2f1	66.7	53.8	0.305152	9.20747e-13	1.43084e-08
PH 3	Acon	63.3	49.7	0.266733	2.54602e-12	3.95651e-08
PH 3	A2bp1	44	29.4	0.278532	4.08366e-12	6.34601e-08
PH 3	Dsp1	51.2	35.9	0.263775	4.60563e-12	7.15715e-08
PH 3	Tpi	58	42.9	0.266604	4.6961e-12	7.29774e-08
PH 3	RpII18	69.1	57	0.262821	2.57425e-11	4.00038e-07
PH 3	CG5535	30.7	18.6	0.256586	3.31769e-11	5.1557e-07
PH 3	Dek	66.2	53.4	0.252948	5.7728e-11	8.97094e-07
PH 3	CR42491	53.6	39.6	0.270223	1.07835e-10	1.67576e-06
PH 3	CG15083	36.2	23.7	0.261463	7.87268e-09	0.000122341
PH 3	CR45018	49.8	42.9	0.315654	9.14103e-05	1
PH 4	CecA2	85	41.2	1.4059	0	0
PH 4	CR43855	98.1	73.4	1.15998	0	0
PH 4	IM18	69.3	16.9	1.14318	0	0
PH 4	Tep4	97.2	79.3	1.02811	0	0
PH 4	CecA1	75.8	37.4	0.981706	0	0
PH 4	CG42566	96.1	76.8	0.93434	0	0
PH 4	CecC	79.2	48.1	0.752877	0	0
PH 4	CG13160	35.4	2.3	0.730683	0	0
PH 4	Ance	99.3	80.5	0.639743	0	0
PH 4	NK7.1	51.2	19.1	0.603318	0	0
PH 4	CAP	63.3	31.5	0.592477	0	0
PH 4	Nop60B	84.3	61.2	0.550875	0	0
PH 4	CG8157	99.6	90.5	0.544963	0	0
PH 4	nop5	80.2	56.6	0.534732	0	0
PH 4	Sodh-2	60.6	33.6	0.530293	0	0
PH 4	FK506-bp1	89.4	74.2	0.496333	0	0
PH 4	Nop56	74.6	51.8	0.48545	0	0
PH 4	CG42394	99	91.4	0.462545	0	0
PH 4	Swim	30.4	6.2	0.458752	0	0
PH 4	mod	83.4	67.1	0.44565	0	0
PH 4	CG11267	90.3	78	0.442911	0	0
PH 4	CG7911	88.5	76.2	0.422072	0	0
PH 4	GstD3	79.8	48	0.386118	0	0
PH 4	sesB	99.8	99	0.380063	0	0
PH 4	RpL41	100	100	0.308356	0	0
PH 4	CG3800	99.7	99.2	0.29559	0	0
PH 4	awd	100	99.7	0.250074	0	0
PH 4	NHP2	71.6	48.2	0.461283	6.42286e-308	9.98113e-304
PH 4	hoip	76	55.4	0.465882	4.20532e-292	6.53507e-288
PH 4	Nlp	94.2	89.2	0.32193	2.43943e-283	3.79087e-279
PH 4	GstE6	65.7	43.1	0.487454	6.05463e-279	9.40889e-275
PH 4	PGRP-LB	60.8	33.9	0.49182	1.94958e-278	3.02964e-274
PH 4	CG11236	38.2	15.3	0.399176	2.09738e-273	3.25933e-269
PH 4	ATPsyn-beta	98.2	95.7	0.264344	7.33267e-262	1.1395e-257
PH 4	CG4038	69.3	48.7	0.424285	1.03703e-259	1.61154e-255
PH 4	Fib	62.7	39.5	0.41191	8.55552e-255	1.32953e-250
PH 4	Nap1	91	84.8	0.293596	8.95504e-216	1.39161e-211
PH 4	CG8545	55.3	33.9	0.391408	6.59647e-215	1.02509e-210
PH 4	Sr-CIII	42	20.8	0.338206	4.05201e-212	6.29683e-208
PH 4	HmgZ	94.2	88.5	0.314242	5.32181e-202	8.27009e-198
PH 4	et	54.1	34.3	0.387835	2.58339e-198	4.01459e-194
PH 4	vig2	88.6	81.1	0.302304	1.04615e-197	1.62572e-193
PH 4	CG31431	66.8	46.3	0.366778	6.39497e-189	9.93778e-185
PH 4	cpo	28.8	11.7	0.284912	7.94504e-188	1.23466e-183
PH 4	dm	81.9	66.9	0.368012	2.43943e-185	3.79088e-181
PH 4	CG18812	45	26.3	0.405663	3.34845e-182	5.20348e-178
PH 4	Neb-cGP	84.6	74.8	0.283212	5.20707e-170	8.09179e-166
PH 4	CG7637	60.4	42.1	0.342542	3.78971e-167	5.8892e-163
PH 4	trol	43.9	25	0.33128	7.62584e-166	1.18506e-161
PH 4	CG12288	33.6	16.2	0.28445	2.91218e-163	4.52553e-159
PH 4	Sam-S	65.4	49.3	0.318977	2.96564e-163	4.6086e-159
PH 4	CG8317	26.6	11.1	0.345356	8.05342e-163	1.2515e-158
PH 4	Tom40	60	42.7	0.334319	1.03324e-160	1.60566e-156
PH 4	CG13096	52.9	34.5	0.34048	3.45593e-159	5.37051e-155
PH 4	stv	35.7	18.2	0.27397	5.72222e-159	8.89233e-155
PH 4	vig	80	69.9	0.305622	1.57365e-158	2.44545e-154
PH 4	GILT3	60.3	39.3	0.298648	4.06781e-157	6.32138e-153
PH 4	Adgf-A	63	47.6	0.35423	1.18828e-154	1.84659e-150
PH 4	CoVIII	88	79.5	0.252947	4.03733e-154	6.27401e-150
PH 4	mthl6	73.1	57.4	0.319394	1.36985e-151	2.12875e-147
PH 4	Pdp1	65.1	46.3	0.319349	2.41345e-151	3.7505e-147
PH 4	CG6299	44.5	27.4	0.340313	1.91835e-149	2.98112e-145
PH 4	Hsp60	73.4	60.5	0.314514	1.54075e-146	2.39432e-142
PH 4	CG3348	36.4	19.8	0.445751	4.45298e-140	6.91993e-136
PH 4	Mapmodulin	82	72.7	0.278278	8.92409e-139	1.3868e-134
PH 4	Dro	47.7	30.9	0.660118	3.52685e-134	5.48073e-130
PH 4	CG4019	70.6	52	0.26539	3.00606e-133	4.67141e-129
PH 4	CG11357	68.2	54.5	0.346283	4.73171e-133	7.35308e-129
PH 4	CG10576	81.8	72.6	0.258861	1.39217e-131	2.16343e-127
PH 4	La	68.2	53.8	0.283159	1.79353e-131	2.78715e-127
PH 4	CG3011	53.6	36.9	0.281821	1.92942e-128	2.99831e-124
PH 4	sle	56.4	39.4	0.294429	2.72108e-127	4.22856e-123
PH 4	CG5953	64.8	52.3	0.3185	1.3238e-123	2.05718e-119
PH 4	REG	75.6	63.8	0.262756	2.51888e-121	3.91434e-117
PH 4	Cyt-c-p	82.3	70.8	0.255874	3.75883e-121	5.84122e-117
PH 4	CG9253	55.1	39.1	0.280731	1.78006e-119	2.76622e-115
PH 4	CG42694	50.6	35.1	0.274622	2.98661e-118	4.64119e-114
PH 4	SpdS	41.1	25.3	0.262033	1.70768e-117	2.65374e-113
PH 4	P32	61.5	47.5	0.290144	3.36776e-117	5.2335e-113
PH 4	zfh1	92.7	87.7	0.263015	2.80528e-112	4.3594e-108
PH 4	CG11180	42.3	26.5	0.264743	6.8322e-111	1.06172e-106
PH 4	Uhg2	51	35.2	0.281578	6.66254e-107	1.03536e-102
PH 4	CG2865	85.2	78.2	0.262904	6.86016e-105	1.06607e-100
PH 4	CG6767	63.5	51.3	0.29219	9.47518e-105	1.47244e-100
PH 4	CR42868	32.6	19	0.277049	1.07683e-104	1.6734e-100
PH 4	chinmo	84.2	75.4	0.278423	8.97863e-104	1.39528e-99
PH 4	CecB	53.1	35.6	0.264071	2.74079e-97	4.25918e-93
PH 4	Gmap	48.7	34.9	0.267421	7.15731e-94	1.11225e-89
PH 4	mnd	50.4	36.1	0.272622	4.63372e-92	7.20081e-88
PH 4	Uhg4	44.7	30.4	0.258162	4.90597e-91	7.62388e-87
PH 4	CG33225	41	26.1	0.266571	1.18266e-90	1.83785e-86
PH 5	Ance	99.8	84.5	1.38304	0	0
PH 5	Lip4	53.3	12.8	0.789321	0	0
PH 5	CG10433	53.2	11.6	0.541299	0	0
PH 5	CG15347	82.2	39.4	0.884756	9.20024e-299	1.42972e-294
PH 5	RpL23A	100	99.8	0.312706	9.40036e-292	1.46082e-287
PH 5	RpS6	100	99.9	0.253451	3.14895e-246	4.89346e-242
PH 5	GstO3	98.3	85.3	0.619407	4.66763e-244	7.25349e-240
PH 5	CG31174	50.3	15.8	0.835944	1.87593e-236	2.91519e-232
PH 5	Tep4	97.8	83.1	0.682688	2.59151e-234	4.0272e-230
PH 5	CG33225	65.8	27.5	1.00862	8.24609e-223	1.28144e-218
PH 5	CR46093	35	8.7	0.823606	6.15095e-209	9.55857e-205
PH 5	GstD1	99.9	99.3	0.418124	5.38956e-199	8.37538e-195
PH 5	RpL22	99.8	96.6	0.3642	1.32704e-198	2.06222e-194
PH 5	CG6656	65.2	28.2	0.522056	7.24154e-192	1.12534e-187
PH 5	AnxB11	95.9	84.2	0.504618	4.12805e-186	6.41499e-182
PH 5	Tpi	75.7	40.9	0.537034	7.5828e-183	1.17837e-178
PH 5	Jra	95.5	82.6	0.522791	5.18514e-181	8.05771e-177
PH 5	CG34194	33.4	8.8	0.328506	1.84345e-176	2.86472e-172
PH 5	Gapdh2	93.9	76.7	0.521684	9.73318e-173	1.51254e-168
PH 5	CG44250	85.7	55.8	0.620669	5.93638e-162	9.22514e-158
PH 5	CG11236	51.6	19.3	0.361026	3.80764e-158	5.91708e-154
PH 5	CtsB1	95.4	81.4	0.506569	3.34459e-153	5.1975e-149
PH 5	CG14322	64.8	32.1	0.659003	6.91288e-151	1.07426e-146
PH 5	AttA	61.4	29.2	0.823676	5.38609e-149	8.36999e-145
PH 5	CG30148	69	33.7	0.498495	3.46817e-146	5.38953e-142
PH 5	Dro	65.2	33.3	0.928097	6.32178e-144	9.82405e-140
PH 5	PGRP-LB	71.3	39	0.652605	7.24411e-144	1.12573e-139
PH 5	QC	31.3	9.3	0.331211	2.69003e-139	4.18031e-135
PH 5	Ance-2	34.7	11.1	0.296127	1.28817e-134	2.00182e-130
PH 5	CG17124	32.2	10.1	0.331286	3.99034e-131	6.20099e-127
PH 5	mthl6	85.1	59.9	0.446311	4.44575e-125	6.9087e-121
PH 5	IP3K2	41.7	16.3	0.447354	3.77011e-123	5.85876e-119
PH 5	NK7.1	56	25.7	0.392366	2.19915e-121	3.41748e-117
PH 5	CecA2	79.6	51.1	0.640972	6.99704e-121	1.08734e-116
PH 5	CG1572	98.3	93.1	0.334144	1.82898e-116	2.84224e-112
PH 5	CecB	66.9	38.4	0.73905	4.59787e-116	7.14509e-112
PH 5	CG8112	66.2	37.2	0.388571	1.90733e-105	2.96399e-101
PH 5	GstE12	84.1	61.7	0.351924	3.05118e-104	4.74153e-100
PH 5	Hsp27	83.3	53.4	0.388356	8.63011e-103	1.34112e-98
PH 5	CG12522	70.1	37.9	0.379059	5.29083e-99	8.22195e-95
PH 5	AttB	60.3	31.9	0.595675	7.17818e-99	1.11549e-94
PH 5	Nrt	86.8	68.3	0.405627	2.36789e-96	3.6797e-92
PH 5	CG42566	96.1	81	0.353044	2.14607e-92	3.335e-88
PH 5	CG5346	78	53.1	0.384442	2.47893e-92	3.85226e-88
PH 5	CecC	77.7	55	0.622764	9.11309e-91	1.41617e-86
PH 5	Hsp23	57.6	27.9	0.26624	2.70533e-89	4.20408e-85
PH 5	CR45018	67.8	41.2	0.415014	3.12411e-84	4.85487e-80
PH 5	Cyp4ac1	45.6	22.2	0.265166	1.57231e-76	2.44337e-72
PH 5	CR45045	66	39.3	0.404712	3.7113e-76	5.76737e-72
PH 5	CR42491	63.5	38.2	0.31524	3.02824e-75	4.70588e-71
PH 5	Sr-CIII	49.1	24.9	0.263385	7.61529e-75	1.18342e-70
PH 5	CG15611	76.7	54.9	0.336826	1.1302e-74	1.75633e-70
PH 5	rgn	46.9	24.3	0.365757	5.36975e-73	8.34459e-69
PH 5	CAP	64.8	38.3	0.267924	2.74987e-72	4.2733e-68
PH 5	et	62.5	38	0.313485	4.02058e-72	6.24798e-68
PH 5	CecA1	69.3	46.2	0.546046	5.31297e-72	8.25635e-68
PH 5	GILT3	70.3	43.1	0.268833	9.92961e-71	1.54306e-66
PH 5	CG6770	87.1	66.3	0.265496	4.21592e-70	6.55154e-66
PH 5	CG33460	97	88.8	0.250959	3.01968e-69	4.69258e-65
PH 5	CG4250	97.6	92.3	0.263449	8.14946e-64	1.26643e-59
PH 5	stv	42.5	21.5	0.258189	9.43485e-64	1.46618e-59
PH 5	CG34424	55.2	32.7	0.258426	4.93872e-63	7.67477e-59
PH 5	Gclc	70.1	48.3	0.313556	5.87252e-63	9.1259e-59
PH 5	CG7414	78.9	58.7	0.272811	4.91103e-61	7.63174e-57
PH 5	Arc1	92.1	78.5	0.311837	1.31891e-58	2.04958e-54
PH 5	tx	45.2	24.8	0.263093	5.30995e-56	8.25166e-52
PH 5	grass	29.5	13.8	0.256992	2.00242e-54	3.11175e-50
PH 5	kraken	54.5	33.9	0.266887	2.37468e-52	3.69025e-48
PH 5	LamC	83.3	67.2	0.266688	9.40012e-52	1.46078e-47
PH 5	CG5004	66.4	45.7	0.261412	4.92987e-51	7.66102e-47
PH 5	Spn27A	78.7	61.6	0.333067	1.43016e-45	2.22247e-41
PH 5	GstD3	70.2	55.6	0.316153	2.35227e-32	3.65543e-28
PH 5	Hsp26	25.7	15.3	1.15395	8.61322e-29	1.33849e-24
PH 5	Hsp83	91.4	83.6	0.291894	1.17912e-20	1.83235e-16
PH 6	CG34296	87.3	8.5	3.69668	0	0
PH 6	ImpL2	62.7	4.8	1.83329	0	0
PH 6	Dtg	93.1	9.3	1.77118	0	0
PH 6	Obp99b	33.3	1.9	1.6291	0	0
PH 6	sn	96.2	19.7	1.57152	0	0
PH 6	PGRP-SC2	63.6	8.8	1.41537	0	0
PH 6	NLaz	64.4	5.8	1.36661	0	0
PH 6	fax	99.1	25.6	1.21809	0	0
PH 6	CG6357	61.1	6	1.00938	0	0
PH 6	CG6287	81.1	14.6	0.954145	0	0
PH 6	CG30088	72.9	9.6	0.945019	0	0
PH 6	CG4408	64.4	4.7	0.908839	0	0
PH 6	Eip93F	42	3	0.763286	0	0
PH 6	fit	28.2	0.7	0.686585	0	0
PH 6	CG7582	32.7	1	0.434047	0	0
PH 6	santa-maria	32	1.6	0.374996	0	0
PH 6	CG13321	66.2	10.4	1.26157	1.98558e-304	3.08559e-300
PH 6	Lip4	74.2	14.2	1.22859	2.13892e-297	3.32388e-293
PH 6	Hsp23	98.7	28.3	1.20157	4.56692e-279	7.09699e-275
PH 6	Jabba	71.8	13.8	1.01468	3.88639e-264	6.03945e-260
PH 6	CG13116	75.3	17.2	1.20156	4.24984e-251	6.60425e-247
PH 6	CG9989	54.9	8.7	0.619906	3.04622e-229	4.73382e-225
PH 6	Ance	98.9	85.2	1.74852	3.16377e-227	4.91649e-223
PH 6	GstO3	98.7	85.9	1.52915	1.49218e-226	2.31886e-222
PH 6	sea	99.3	88.3	1.31273	1.80239e-215	2.80092e-211
PH 6	CG16758	50.9	8.2	0.622037	9.18578e-212	1.42747e-207
PH 6	CG6770	98	67	1.38411	8.37766e-207	1.30189e-202
PH 6	Hsp26	70.2	14.7	0.833481	2.7454e-205	4.26635e-201
PH 6	Hsp27	99.3	54.4	1.15684	7.6499e-191	1.18879e-186
PH 6	cib	99.6	92.7	1.05918	1.43619e-190	2.23185e-186
PH 6	CG15083	76.2	22.8	1.14142	1.01103e-187	1.57114e-183
PH 6	CG6656	81.6	29.5	1.11635	8.28893e-187	1.2881e-182
PH 6	Ilp6	71.1	19.9	0.884464	2.21739e-180	3.44583e-176
PH 6	CG6891	97.6	71.8	0.969213	4.47007e-174	6.94648e-170
PH 6	cathD	97.1	77.3	1.05589	5.84919e-168	9.08965e-164
PH 6	QC	49.6	9.9	0.612256	1.97762e-165	3.07323e-161
PH 6	CG10131	87.1	35.2	1.00076	2.20793e-161	3.43112e-157
PH 6	Hr4	34.4	4.9	0.441385	3.41502e-158	5.30695e-154
PH 6	LM408	94.9	70.3	0.990746	1.10656e-156	1.7196e-152
PH 6	Mdr49	26.4	3.1	0.293363	8.87324e-152	1.3789e-147
PH 6	CG4586	29.8	3.9	0.320239	7.00583e-150	1.08871e-145
PH 6	Tep2	60.7	15.7	0.601454	1.79985e-147	2.79697e-143
PH 6	br	89.8	44.9	0.935719	4.97438e-147	7.73019e-143
PH 6	GstD1	100	99.3	0.664157	6.73722e-147	1.04696e-142
PH 6	CG32512	34.2	5.3	0.503998	2.87367e-146	4.46568e-142
PH 6	CG44250	94.7	56.9	1.12027	1.40012e-145	2.17578e-141
PH 6	mub	75.1	24.5	0.731757	6.92128e-145	1.07557e-140
PH 6	CG14946	58.2	13.7	0.528072	1.8194e-144	2.82735e-140
PH 6	CG42807	97.6	74.3	1.26746	8.02834e-144	1.2476e-139
PH 6	GstE9	42.4	8.3	0.62838	9.11594e-143	1.41662e-138
PH 6	Syp	97.8	83.5	0.815433	3.84041e-137	5.968e-133
PH 6	Npc2a	96.7	75.8	0.805915	8.43441e-135	1.31071e-130
PH 6	CG30148	78.7	35.1	1.18659	7.94363e-134	1.23444e-129
PH 6	CG18249	55.8	14	0.5442	2.2751e-133	3.5355e-129
PH 6	cer	96.7	68.9	0.953839	4.53623e-132	7.0493e-128
PH 6	Gs1	48	10.1	0.430179	1.50866e-130	2.34446e-126
PH 6	CG7860	58.9	15.6	0.437832	6.70322e-129	1.04168e-124
PH 6	CG8112	83.1	38.1	0.865639	1.31348e-128	2.04114e-124
PH 6	yellow-f	88	41.8	0.929545	2.16417e-128	3.36313e-124
PH 6	chic	100	99.5	0.473823	1.45478e-127	2.26073e-123
PH 6	RabX1	73.8	26.2	0.723052	2.10626e-127	3.27313e-123
PH 6	Jupiter	96.2	73.8	0.740852	3.04986e-122	4.73949e-118
PH 6	Mec2	88.7	49.6	0.794966	6.0234e-119	9.36036e-115
PH 6	CG32407	31.3	5.4	0.281224	2.09318e-115	3.2528e-111
PH 6	NimC3	58	17.5	0.637407	6.13223e-114	9.52949e-110
PH 6	AttD	46.2	11.6	1.2906	3.80355e-113	5.91071e-109
PH 6	Eip55E	93.8	70.4	0.876485	4.47672e-112	6.95682e-108
PH 6	CG44251	54.4	15.6	0.525976	3.17161e-111	4.92868e-107
PH 6	Ance-2	47.1	11.9	0.480589	1.94399e-109	3.02096e-105
PH 6	CG13117	97.3	81.5	0.675634	1.79478e-105	2.78909e-101
PH 6	CG8449	66	23.4	0.591945	1.26879e-104	1.97169e-100
PH 6	CG31075	93.6	71.6	0.745759	3.5746e-103	5.55492e-99
PH 6	CG32368	54.4	16.3	0.585883	6.5275e-103	1.01437e-98
PH 6	Jra	97.1	83.1	0.647909	7.85244e-101	1.22027e-96
PH 6	CG34194	40.2	9.7	0.385163	5.93401e-97	9.22145e-93
PH 6	CtsB1	97.1	82	0.654375	1.26052e-96	1.95884e-92
PH 6	CG11899	32.4	6.6	0.345036	1.94e-94	3.01477e-90
PH 6	AttA	69.3	30.5	1.22156	7.17803e-94	1.11547e-89
PH 6	CG42566	97.3	81.7	0.694095	8.81684e-93	1.37014e-88
PH 6	sro	39.3	9.7	0.344571	5.11099e-92	7.94248e-88
PH 6	hng3	30.9	6.2	0.292059	1.58069e-91	2.4564e-87
PH 6	CG5854	82.7	44.5	0.684119	4.63978e-87	7.21022e-83
PH 6	CG30287	25.1	4.5	0.256004	4.74508e-87	7.37385e-83
PH 6	SelR	70.7	31.7	0.633666	6.44866e-87	1.00212e-82
PH 6	CG5399	89.8	55.3	0.852557	1.57993e-86	2.45521e-82
PH 6	yip2	71.6	30.7	0.5249	6.29114e-85	9.77643e-81
PH 6	lectin-24Db	78.9	46.1	0.837079	3.95458e-84	6.14542e-80
PH 6	AttB	71.3	32.9	1.06249	1.00358e-82	1.55956e-78
PH 6	CG33926	38	10	0.629433	1.48069e-82	2.30099e-78
PH 6	Egfr	30.4	6.6	0.265077	5.05188e-82	7.85063e-78
PH 6	CrebA	84.7	53.6	0.716919	7.09642e-82	1.10278e-77
PH 6	Arc1	94.2	79.1	0.744307	1.44027e-81	2.23817e-77
PH 6	Abl	58	21.4	0.469186	3.56808e-81	5.54479e-77
PH 6	schlank	96.4	83.9	0.523705	1.99139e-79	3.09462e-75
PH 6	Dg	42.4	12.1	0.347642	4.02725e-79	6.25835e-75
PH 6	CG32276	95.3	87	0.56907	6.77986e-79	1.05359e-74
PH 6	roX2	63.3	24	0.453127	1.07774e-78	1.67481e-74
PH 6	CG4927	67.8	28.4	0.534768	1.91522e-78	2.97624e-74
PH 6	scramb1	70.9	33.9	0.559622	5.29395e-76	8.2268e-72
PH 6	zip	96.2	84.4	0.516092	1.69864e-75	2.63968e-71
PH 6	CG10413	64.4	26.7	0.510515	2.39706e-75	3.72503e-71
PH 6	CG1648	67.6	32.7	0.708921	8.20911e-75	1.2757e-70
PH 6	l(2)k09913	72	33.5	0.500913	8.88717e-75	1.38107e-70
PH 6	Akap200	95.1	78.3	0.498576	1.02375e-74	1.5909e-70
PH 6	CG12262	52.7	18.4	0.385791	3.14145e-74	4.88181e-70
PH 6	Act42A	99.3	98.8	0.420898	6.92799e-73	1.07661e-68
PH 6	blot	28.2	6.4	0.254829	4.77197e-72	7.41564e-68
PH 6	spin	88	65.8	0.560941	3.44151e-71	5.34811e-67
PH 6	CG31522	31.6	7.9	0.256334	7.23368e-71	1.12411e-66
PH 6	Pcd	73.6	41.8	0.734959	2.66819e-70	4.14637e-66
PH 6	Oat	84	47.7	0.579351	1.37528e-69	2.13718e-65
PH 6	CG7337	57.3	23.2	0.442869	2.27202e-69	3.53072e-65
PH 6	Ect3	42	12.9	0.429578	4.7778e-69	7.4247e-65
PH 6	CG33225	63.8	29.3	0.992817	1.15555e-68	1.79573e-64
PH 6	l(1)G0232	44.4	15.5	0.435756	5.25118e-67	8.16033e-63
PH 6	Utx	45.3	15	0.334006	8.33434e-67	1.29516e-62
PH 6	NijA	93.6	63.1	0.505088	1.47097e-66	2.28589e-62
PH 6	CG8080	61.8	26.4	0.432675	3.97153e-66	6.17176e-62
PH 6	olf186-F	76.7	44	0.591157	7.04979e-66	1.09554e-61
PH 6	Tsp66E	34.4	9.9	0.395719	1.32331e-65	2.05642e-61
PH 6	CG9577	64.2	29.3	0.43505	1.22244e-64	1.89968e-60
PH 6	Oscillin	57.6	23.4	0.40775	1.90809e-64	2.96518e-60
PH 6	GlcT-1	71.6	34.5	0.508668	4.16571e-64	6.47352e-60
PH 6	CG5510	58	24.2	0.438726	9.42385e-64	1.46447e-59
PH 6	Past1	87.8	61.7	0.561727	3.66512e-62	5.6956e-58
PH 6	CG43175	54.2	21.8	0.757926	5.85672e-62	9.10134e-58
PH 6	NAT1	90.7	67.4	0.508118	4.80261e-61	7.46326e-57
PH 6	vir-1	74.9	34.6	0.300363	7.64144e-61	1.18748e-56
PH 6	Sur-8	66.9	31.4	0.431658	1.76053e-60	2.73586e-56
PH 6	pdgy	62.4	28.3	0.421086	3.84796e-58	5.97973e-54
PH 6	CG18343	62.4	29.8	0.448905	4.64999e-58	7.22608e-54
PH 6	CG6236	69.3	36.3	0.457975	2.33912e-57	3.635e-53
PH 6	Vamp7	81.8	47.9	0.439258	4.58072e-57	7.11844e-53
PH 6	CG17271	69.3	38.7	0.491178	6.84334e-57	1.06345e-52
PH 6	Spn55B	79.8	50.3	0.665012	7.53031e-56	1.17021e-51
PH 6	CG31174	45.3	17.5	0.645632	2.44472e-55	3.7991e-51
PH 6	blow	36.4	11.4	0.281094	2.9763e-55	4.62517e-51
PH 6	RpL22	98.9	96.8	0.30941	4.68791e-55	7.28501e-51
PH 6	CG1665	59.3	27	0.415918	1.97546e-54	3.06987e-50
PH 6	CG1637	53.6	23	0.375974	1.30394e-53	2.02632e-49
PH 6	CG42724	77.8	46.6	0.470531	2.12097e-53	3.29598e-49
PH 6	CG7470	29.1	8.2	0.255205	3.87732e-53	6.02535e-49
PH 6	CG14322	66	33.6	0.570174	4.4187e-53	6.86666e-49
PH 6	Eip74EF	29.1	8.3	0.29485	7.14289e-53	1.11001e-48
PH 6	regucalcin	98.9	95.8	0.400108	8.64807e-53	1.34391e-48
PH 6	Hsc70-3	98.7	93	0.44117	2.03051e-52	3.15541e-48
PH 6	Act5C	100	99.8	0.261571	2.41676e-52	3.75564e-48
PH 6	crq	54.2	21.7	0.294234	2.80007e-52	4.35131e-48
PH 6	Tango13	52	22.2	0.380529	6.64811e-52	1.03312e-47
PH 6	TRAM	73.8	44.8	0.488049	2.89463e-51	4.49826e-47
PH 6	Myd88	57.3	26.5	0.422911	3.61004e-51	5.61e-47
PH 6	Tre1	65.3	32.3	0.396696	8.48062e-51	1.31789e-46
PH 6	HP1D3csd	50	20.2	0.3558	9.37189e-51	1.45639e-46
PH 6	Gdi	92.7	77.9	0.410411	1.11235e-50	1.72859e-46
PH 6	CG14767	52	22.6	0.351082	8.9737e-50	1.39451e-45
PH 6	CG1291	68.2	36	0.4101	1.83325e-49	2.84887e-45
PH 6	CG8317	40.2	14.7	0.459282	4.4783e-49	6.95928e-45
PH 6	CG6707	75.6	45.6	0.42957	4.65014e-49	7.22632e-45
PH 6	Sec61gamma	88.2	68.6	0.489061	9.2677e-49	1.4402e-44
PH 6	opm	67.6	37.5	0.451956	2.08428e-47	3.23897e-43
PH 6	stai	50.7	20.8	0.311022	2.40146e-47	3.73186e-43
PH 6	Nmda1	86.9	61.4	0.425301	5.65831e-47	8.79302e-43
PH 6	Syx13	76.7	46.9	0.432991	9.89965e-47	1.53841e-42
PH 6	CG32170	28	8.4	0.252847	1.02312e-46	1.58994e-42
PH 6	be	50.2	21.6	0.365041	3.20501e-46	4.98059e-42
PH 6	GILT1	76	45.5	0.423304	3.62222e-46	5.62893e-42
PH 6	Sap-r	87.1	65.1	0.394305	9.40163e-46	1.46101e-41
PH 6	CG31717	79.1	52	0.447089	1.58657e-45	2.46554e-41
PH 6	CG13559	42.7	17.2	0.317852	1.5649e-44	2.43186e-40
PH 6	CG11880	45.8	19.3	0.326329	1.59725e-44	2.48212e-40
PH 6	dl	67.3	36.9	0.408731	5.97312e-44	9.28222e-40
PH 6	Hnf4	44.4	18.5	0.321938	6.5714e-44	1.0212e-39
PH 6	CG10098	69.6	38.6	0.392171	6.86266e-44	1.06646e-39
PH 6	CG10916	39.3	14.8	0.264147	7.40143e-44	1.15018e-39
PH 6	CG7778	30.4	10.1	0.587144	1.27966e-43	1.9886e-39
PH 6	Vha100-1	58.9	28.3	0.318379	1.44463e-43	2.24496e-39
PH 6	CG6051	55.8	26	0.319974	2.10177e-43	3.26615e-39
PH 6	CG14906	46.4	20	0.340794	4.7526e-43	7.38554e-39
PH 6	Dro	63.8	34.8	0.670125	6.9673e-43	1.08272e-38
PH 6	CG10337	43.8	18.7	0.339324	1.22441e-42	1.90274e-38
PH 6	CG4793	64.9	36.6	0.48946	3.02583e-42	4.70214e-38
PH 6	Arc2	72	47.2	0.531317	8.89881e-42	1.38288e-37
PH 6	Rab11	96.9	88.9	0.32185	2.18224e-41	3.3912e-37
PH 6	CG7777	97.8	87.9	0.344408	4.05355e-41	6.29921e-37
PH 6	roX1	93.3	53.5	0.380683	5.05535e-41	7.85601e-37
PH 6	scb	33.6	11.8	0.250884	5.15258e-41	8.0071e-37
PH 6	CG3529	52.2	24.4	0.305082	1.40108e-40	2.17728e-36
PH 6	CG15012	77.1	46.9	0.375902	1.92279e-40	2.98802e-36
PH 6	Cyp6v1	65.8	37.3	0.385402	3.3398e-40	5.19004e-36
PH 6	Psc	85.1	62.5	0.457333	3.34406e-40	5.19667e-36
PH 6	Ect4	47.6	20.9	0.295681	3.63788e-40	5.65326e-36
PH 6	pinta	49.3	22.5	0.325328	1.86409e-39	2.8968e-35
PH 6	Rho1	96.9	89.2	0.309406	2.29106e-39	3.56031e-35
PH 6	Hmu	60	31.6	0.323173	4.52187e-39	7.02699e-35
PH 6	Rab7	87.6	67.2	0.363813	8.82777e-39	1.37183e-34
PH 6	lace	79.1	50.5	0.377905	1.3317e-38	2.06946e-34
PH 6	twf	72.2	43.3	0.317897	2.02153e-38	3.14146e-34
PH 6	Rab5	93.3	79.5	0.342114	4.97035e-38	7.72393e-34
PH 6	CR44133	54.2	27.1	0.315063	1.00115e-37	1.55579e-33
PH 6	Rhp	45.8	20.5	0.286666	2.38059e-37	3.69943e-33
PH 6	CG4572	79.1	55.5	0.390353	2.86617e-37	4.45402e-33
PH 6	CR45045	71.1	40.4	0.483266	1.42379e-36	2.21258e-32
PH 6	CG2310	51.6	24.6	0.286731	1.88531e-36	2.92978e-32
PH 6	Sh3beta	84.4	66.6	0.359168	7.95504e-36	1.23621e-31
PH 6	CG11686	76.4	48.3	0.361189	1.16486e-35	1.81019e-31
PH 6	CG2003	71.6	44.7	0.368697	1.35129e-35	2.09991e-31
PH 6	crc	94.4	85.6	0.299509	2.88216e-35	4.47888e-31
PH 6	Sep2	78	52.4	0.339815	3.23888e-35	5.03322e-31
PH 6	CG43340	42.4	18.5	0.260941	4.50708e-35	7.00401e-31
PH 6	Tep4	95.6	83.8	0.429678	5.1798e-35	8.0494e-31
PH 6	PHGPx	83.1	62.2	0.384378	5.64069e-35	8.76564e-31
PH 6	ergic53	77.1	51.6	0.363362	6.39747e-35	9.94167e-31
PH 6	wun	40.2	17.8	0.330129	9.62689e-35	1.49602e-30
PH 6	loj	58.4	31.3	0.303687	1.30091e-34	2.02161e-30
PH 6	Ets21C	54.4	28.1	0.338413	1.43015e-34	2.22245e-30
PH 6	Crc	99.3	96.9	0.295585	2.17752e-34	3.38386e-30
PH 6	Strica	41.3	18.3	0.260043	3.40983e-34	5.29887e-30
PH 6	ics	78.9	54.6	0.327152	5.20747e-34	8.09241e-30
PH 6	oys	49.3	24	0.306153	6.71825e-34	1.04402e-29
PH 6	grass	34.4	14.4	0.382208	7.8418e-34	1.21862e-29
PH 6	alphaSnap	73.3	48	0.35477	1.26092e-33	1.95948e-29
PH 6	CG12025	45.1	21.1	0.255616	4.51698e-33	7.01939e-29
PH 6	CD98hc	84	65.8	0.359947	4.75626e-33	7.39123e-29
PH 6	CG33129	88	73.5	0.355814	5.3838e-33	8.36642e-29
PH 6	Rab6	78.4	54.2	0.320907	6.25953e-33	9.72731e-29
PH 6	Dip-B	86.2	68	0.353923	8.32168e-33	1.29319e-28
PH 6	alt	93.3	82.6	0.340909	8.56856e-33	1.33155e-28
PH 6	Mtpalpha	56.9	30.9	0.269606	5.24192e-32	8.14594e-28
PH 6	CG3625	47.3	23.4	0.308287	1.6243e-31	2.52416e-27
PH 6	CG13887	85.8	66.7	0.346638	7.88284e-31	1.22499e-26
PH 6	Snx3	83.3	63.5	0.317024	1.90352e-30	2.95807e-26
PH 6	CG5346	78	54.3	0.328424	1.23777e-29	1.92349e-25
PH 6	tacc	82.7	59.3	0.299028	2.45893e-29	3.82118e-25
PH 6	nrv2	48.7	25	0.267662	7.49229e-29	1.1643e-24
PH 6	Spn27A	82.7	62.3	0.346747	1.23989e-28	1.92678e-24
PH 6	Pax	60.2	34.7	0.28103	1.25969e-28	1.95755e-24
PH 6	skap	76.7	56	0.329612	1.58454e-28	2.46238e-24
PH 6	CG5885	89.1	77.8	0.369826	1.94455e-28	3.02184e-24
PH 6	Spase25	88	72.9	0.315006	2.26452e-28	3.51906e-24
PH 6	CG30423	84	64	0.30007	3.33666e-28	5.18518e-24
PH 6	CG32103	82.7	63	0.304082	3.50787e-28	5.45124e-24
PH 6	Mlc-c	90.4	76.2	0.291968	3.75323e-28	5.83252e-24
PH 6	CG31955	47.1	23.4	0.261931	4.97133e-28	7.72545e-24
PH 6	SH3PX1	61.1	36.5	0.310479	6.26904e-28	9.74209e-24
PH 6	CG2767	58.4	35.8	0.338785	1.8902e-27	2.93737e-23
PH 6	CG7970	56.7	32.5	0.276132	4.04557e-27	6.28681e-23
PH 6	CG12384	90.2	80.1	0.289673	5.06878e-27	7.87688e-23
PH 6	CG5446	84.4	65	0.327281	7.73372e-27	1.20182e-22
PH 6	Rab1	89.6	78.3	0.285407	1.25146e-26	1.94477e-22
PH 6	Cortactin	79.6	56.2	0.301926	2.13585e-26	3.31911e-22
PH 6	sqh	88.4	70.2	0.278443	2.24063e-26	3.48194e-22
PH 6	Gadd45	92.9	85.5	0.273409	2.30443e-26	3.58108e-22
PH 6	Thiolase	66.9	44	0.291243	2.5386e-26	3.94498e-22
PH 6	svr	63.3	38.3	0.263338	6.37114e-26	9.90075e-22
PH 6	Spn88Ea	51.8	29.4	0.341703	6.8483e-26	1.06423e-21
PH 6	Trp1	77.1	56.5	0.348314	2.83762e-25	4.40967e-21
PH 6	twr	90.7	79.8	0.309257	5.79169e-25	9.00029e-21
PH 6	spir	57.1	32.4	0.270875	7.36654e-25	1.14476e-20
PH 6	puc	83.8	66	0.314525	9.56654e-25	1.48664e-20
PH 6	l(1)G0320	90.2	78.9	0.315189	1.2737e-24	1.97933e-20
PH 6	TSG101	66	42	0.256071	1.36696e-24	2.12425e-20
PH 6	SppL	73.3	46.6	0.287039	1.82256e-24	2.83225e-20
PH 6	mam	61.8	38.1	0.312515	2.13927e-24	3.32442e-20
PH 6	mthl6	78	61.3	0.376859	3.51779e-24	5.46664e-20
PH 6	Sec61beta	92.7	86.2	0.283702	5.20662e-24	8.09108e-20
PH 6	CG12004	70	46.7	0.300275	6.05351e-24	9.40715e-20
PH 6	CG31523	59.8	37.5	0.289857	7.48819e-24	1.16366e-19
PH 6	MESK2	69.6	47.9	0.264241	5.37661e-23	8.35526e-19
PH 6	loco	64	41.5	0.303665	8.74934e-23	1.35965e-18
PH 6	CG10103	77.3	54.9	0.253515	8.82788e-23	1.37185e-18
PH 6	Vps28	76.9	56	0.28288	1.24266e-22	1.9311e-18
PH 6	Cct1	78	60.4	0.311087	1.39992e-22	2.17547e-18
PH 6	Fit1	59.6	37.6	0.307079	1.93613e-22	3.00874e-18
PH 6	olf186-M	88.2	73.7	0.303208	3.52774e-22	5.48212e-18
PH 6	Rop	66.9	42.6	0.257108	9.22534e-22	1.43362e-17
PH 6	Spp	64.9	46.1	0.301816	1.00132e-21	1.55605e-17
PH 6	Arpc3A	68.7	47.1	0.268082	1.24562e-21	1.93569e-17
PH 6	CG5869	70.7	48.3	0.259444	2.70176e-21	4.19854e-17
PH 6	CG5390	73.8	55	0.278149	3.56383e-21	5.53819e-17
PH 6	Hsromega	92.2	82.8	0.270696	3.77024e-21	5.85896e-17
PH 6	CG3792	66.4	43.8	0.250696	3.89043e-21	6.04573e-17
PH 6	Gclm	42.4	23.5	0.284949	2.72316e-20	4.23179e-16
PH 6	ZnT63C	81.1	62.6	0.263336	4.11491e-20	6.39457e-16
PH 6	SsRbeta	83.3	67.4	0.260495	1.69714e-19	2.63735e-15
PH 6	CG7322	35.3	18.9	0.251617	1.83103e-19	2.84542e-15
PH 6	coro	62.9	42.8	0.266927	2.23776e-19	3.47748e-15
PH 6	Zip99C	50	33	0.505166	6.22398e-19	9.67206e-15
PH 6	CG11790	73.8	54.5	0.265867	7.17786e-19	1.11544e-14
PH 6	CG13585	79.3	61.2	0.278761	7.58511e-19	1.17873e-14
PH 6	Thor	59.1	43.8	0.67671	4.25768e-18	6.61643e-14
PH 6	Gp93	87.6	74.2	0.250134	9.24661e-18	1.43692e-13
PH 6	Sec61alpha	83.3	69.9	0.264425	2.69604e-17	4.18965e-13
PH 6	sel	65.3	48.1	0.319094	3.12249e-17	4.85235e-13
PH 6	Mmp1	91.6	73.3	0.250251	3.35535e-17	5.21421e-13
PH 6	Manf	82.7	69	0.273668	4.51838e-15	7.02157e-11
PH 6	Fkbp14	82	67.1	0.253178	2.09648e-14	3.25793e-10
PH 6	CG3348	33.1	24.1	0.539916	5.79699e-07	0.00900852
PM 1	Ppn	89.1	42.6	1.53317	0	0
PM 1	Hml	98	66.5	1.36451	0	0
PM 1	vkg	79.1	33.4	1.13084	0	0
PM 1	Pxn	88	42.7	1.07206	0	0
PM 1	Cg25C	84.2	39.8	1.04896	0	0
PM 1	Cys	77.9	39.2	0.936349	0	0
PM 1	BM-40-SPARC	96.4	53.2	0.93199	0	0
PM 1	Sr-CI	74.8	32.6	0.896532	0	0
PM 1	CG34331	85.5	47.3	0.895934	0	0
PM 1	NtR	72.9	35.4	0.890814	0	0
PM 1	CG34054	39.8	4.5	0.880328	0	0
PM 1	Nplp2	99.2	86.8	0.866114	0	0
PM 1	lectin-24A	43.5	15.7	0.75525	0	0
PM 1	LanA	73.1	46.2	0.739399	0	0
PM 1	Glt	80.8	36.3	0.736311	0	0
PM 1	LanB1	85.3	60.8	0.724866	0	0
PM 1	Idgf3	86.9	64.8	0.699985	0	0
PM 1	Tep1	84	56.5	0.699185	0	0
PM 1	spz	89.9	69.6	0.666935	0	0
PM 1	Tig	51.6	17.9	0.651335	0	0
PM 1	CG34437	57.4	22.2	0.648577	0	0
PM 1	kay	80.2	65.5	0.633835	0	0
PM 1	CG1092	74.1	38.4	0.633063	0	0
PM 1	CG43124	82	45.6	0.601262	0	0
PM 1	Ance-5	45.2	18.6	0.575758	0	0
PM 1	CG6084	86.8	76.2	0.571663	0	0
PM 1	Ggamma30A	41.7	16.3	0.571143	0	0
PM 1	CG8157	98.9	89.1	0.556432	0	0
PM 1	NimC1	48.5	23.1	0.553684	0	0
PM 1	CG9372	70.7	37.5	0.544492	0	0
PM 1	NimB4	81.3	55	0.539906	0	0
PM 1	LanB2	51.4	25.9	0.504483	0	0
PM 1	NimB5	75	57.4	0.494138	0	0
PM 1	kst	54.7	31.1	0.493126	0	0
PM 1	sty	79	57.4	0.477966	0	0
PM 1	nAChRbeta3	72.5	51.8	0.471847	0	0
PM 1	CG3505	70	52.5	0.462329	0	0
PM 1	Gel	80.6	63.8	0.439826	0	0
PM 1	CG32138	77.5	58.5	0.427185	0	0
PM 1	Ndae1	33.2	10.4	0.415111	0	0
PM 1	CG14523	30.9	8	0.403476	0	0
PM 1	Chd64	97.8	89.1	0.385182	0	0
PM 1	CG5210	99.5	97.3	0.347416	0	0
PM 1	Pdi	95.5	94	0.328061	0	0
PM 1	CG31777	82.8	66.8	0.300416	6.58983e-307	1.02406e-302
PM 1	Cp1	89.5	78.7	0.375832	1.59221e-300	2.4743e-296
PM 1	GstD7	33.8	12.8	0.487769	9.68617e-300	1.50523e-295
PM 1	CG30463	36.4	14.8	0.439204	1.41188e-297	2.19406e-293
PM 1	CG43125	58	33	0.435151	5.39214e-293	8.37939e-289
PM 1	kuz	71.6	44.7	0.375571	3.23594e-289	5.02865e-285
PM 1	CG33461	59.4	38	0.446823	1.32188e-285	2.05421e-281
PM 1	Plod	69.1	51.4	0.432157	3.97146e-281	6.17164e-277
PM 1	CG42711	41.3	18.3	0.441415	3.66248e-280	5.69149e-276
PM 1	Idh	73.4	56.7	0.44488	4.30867e-273	6.69567e-269
PM 1	CG5322	51.1	29.8	0.420472	3.53508e-269	5.49351e-265
PM 1	ERp60	95.3	93.6	0.287614	2.12798e-261	3.30689e-257
PM 1	CG30090	70.1	52.4	0.562097	1.27393e-254	1.97969e-250
PM 1	CG15695	34.8	15.1	0.358338	1.00062e-252	1.55496e-248
PM 1	Gadd45	89.7	83	0.466638	1.29343e-252	2.01e-248
PM 1	CG31337	90.7	81.8	0.331175	2.9782e-245	4.62812e-241
PM 1	CG12290	45.7	25.8	0.437242	9.57485e-234	1.48793e-229
PM 1	Trx-2	86.8	82.7	0.320482	2.30509e-228	3.58212e-224
PM 1	scf	78.4	69.2	0.376173	2.50958e-227	3.89989e-223
PM 1	CG2444	66	46	0.496799	3.62497e-226	5.6332e-222
PM 1	CG30283	72.7	58.1	0.370185	1.59812e-225	2.48348e-221
PM 1	CG17574	70.6	56.9	0.449201	4.00543e-225	6.22444e-221
PM 1	ct	67.5	51.7	0.400141	2.84762e-222	4.4252e-218
PM 1	cact	70.3	54.3	0.406616	3.47628e-221	5.40214e-217
PM 1	mamo	70.7	56.5	0.413283	3.04321e-209	4.72915e-205
PM 1	ATP8B	73.2	58.6	0.350686	7.07921e-209	1.10011e-204
PM 1	CG6310	83.4	72.6	0.325053	7.0109e-206	1.08949e-201
PM 1	dpr17	46.2	26.4	0.537518	1.23785e-205	1.92362e-201
PM 1	CG3376	52.1	33.7	0.398416	3.17659e-200	4.93642e-196
PM 1	eater	71.4	52.3	0.339345	1.74749e-199	2.7156e-195
PM 1	rost	55.1	38.4	0.409717	3.43165e-197	5.33279e-193
PM 1	CG5973	30.5	13.7	0.330039	1.30862e-192	2.03359e-188
PM 1	Idgf1	45.5	25.8	0.338054	5.6189e-191	8.73177e-187
PM 1	fog	43.1	26.1	0.385693	1.13324e-188	1.76106e-184
PM 1	E(spl)mbeta-HLH	79	60.2	0.302006	6.05781e-187	9.41384e-183
PM 1	CG4398	44.3	27.6	0.36914	9.97568e-185	1.55022e-180
PM 1	Karl	89.4	84.4	0.272614	1.61756e-183	2.51368e-179
PM 1	ps	90	86.2	0.285897	3.92911e-182	6.10583e-178
PM 1	Tsp42Ee	62.6	43	0.379236	6.47241e-171	1.00581e-166
PM 1	CG12522	50.6	33.2	0.490315	1.57001e-170	2.43979e-166
PM 1	l(1)G0289	62.4	39.8	0.301104	8.93949e-170	1.3892e-165
PM 1	CG42394	97	91.2	0.31447	1.10112e-169	1.71114e-165
PM 1	pum	88.5	84	0.270543	2.55076e-169	3.96388e-165
PM 1	pnt	39.9	23.8	0.38506	4.07819e-169	6.3375e-165
PM 1	CG17760	69.7	53.5	0.316395	9.93243e-169	1.5435e-164
PM 1	CG34436	34.2	17.6	0.315695	9.82446e-165	1.52672e-160
PM 1	cher	60.6	45.9	0.339497	7.64433e-163	1.18793e-158
PM 1	wge	49	34	0.351874	1.69927e-159	2.64066e-155
PM 1	mt:ND4	87.5	84.4	0.276986	3.06319e-151	4.7602e-147
PM 1	Spn42Dc	27.1	13	0.266102	4.20095e-149	6.52828e-145
PM 1	sgl	49.2	34.8	0.352863	9.94574e-146	1.54557e-141
PM 1	Msp300	96.5	93.6	0.281743	1.02122e-145	1.58697e-141
PM 1	PGRP-SA	42.9	27	0.381924	2.34241e-142	3.64011e-138
PM 1	CG10863	57.9	45.5	0.35618	3.34135e-139	5.19245e-135
PM 1	stg	29.4	15.3	0.375091	1.7934e-134	2.78694e-130
PM 1	cindr	78.8	69.8	0.283789	2.83994e-133	4.41327e-129
PM 1	Nrg	82.7	77.6	0.253776	7.34763e-129	1.14182e-124
PM 1	hdly	69.5	62.8	0.292284	7.73489e-128	1.202e-123
PM 1	GstE2	50.4	36.3	0.311397	3.74934e-123	5.82648e-119
PM 1	CG43236	84	72.9	0.298898	4.22697e-121	6.56871e-117
PM 1	Ugt58Fa	42.2	29.5	0.269036	2.54276e-109	3.95145e-105
PM 1	Piezo	39.8	26.8	0.265257	1.48009e-105	2.30006e-101
PM 1	CG15211	50.6	38.6	0.25996	6.16107e-100	9.5743e-96
PM 1	alc	35	23.5	0.287386	4.25009e-98	6.60465e-94
PM 1	CG9318	56.1	48.6	0.290545	6.60522e-97	1.02645e-92
PM 1	pigs	36.6	24	0.280724	2.78126e-96	4.32208e-92
PM 1	l(3)05822	43	31.2	0.271386	4.381e-93	6.80808e-89
PM 1	Arf51F	68	62.2	0.258359	9.77876e-92	1.51962e-87
PM 1	RapGAP1	47.4	36.1	0.254154	9.54598e-86	1.48344e-81
PM 1	CaBP1	77.4	76.2	0.25362	3.90455e-85	6.06767e-81
PM 1	CG5397	38.7	26.8	0.2936	7.85678e-84	1.22094e-79
PM 1	CG9917	41.9	31.2	0.261636	1.98493e-83	3.08458e-79
PM 1	CG16713	34	23.6	0.410866	3.95468e-71	6.14557e-67
PM 1	CG9932	57.6	50.1	0.285741	4.54799e-61	7.06758e-57
PM 1	Ten-m	35.3	26.3	0.287735	2.24307e-57	3.48574e-53
PM 2	Drs	71.5	28.5	1.15267	0	0
PM 2	vir-1	81.5	30.8	0.891641	0	0
PM 2	Cg25C	98.5	53.1	0.853903	0	0
PM 2	NimC1	77.2	28.6	0.813294	0	0
PM 2	CG1092	94	48.2	0.811207	0	0
PM 2	NimB4	95.8	62.2	0.810388	0	0
PM 2	BM-40-SPARC	99.7	67.2	0.796273	0	0
PM 2	Glt	94.3	49.7	0.7762	0	0
PM 2	l(1)G0289	92.6	44.2	0.767807	0	0
PM 2	Sr-CI	93.2	44.7	0.758058	0	0
PM 2	AnxB9	99.6	94.5	0.743364	0	0
PM 2	regucalcin	100	95.5	0.719244	0	0
PM 2	Mmp1	96.6	71.4	0.693176	0	0
PM 2	yellow-f	89.1	38.1	0.686771	0	0
PM 2	CG34331	95	59	0.67892	0	0
PM 2	Oat	85.2	44.8	0.665253	0	0
PM 2	CG14291	60.5	17.8	0.64818	0	0
PM 2	kek1	81.3	32.5	0.640228	0	0
PM 2	CG1572	99.7	92.8	0.636932	0	0
PM 2	Cp1	97.7	81.5	0.622112	0	0
PM 2	CG6891	97.7	69.8	0.602176	0	0
PM 2	sea	99.5	87.4	0.59582	0	0
PM 2	vsg	98.3	86.4	0.576317	0	0
PM 2	CG31673	65.3	24.3	0.57398	0	0
PM 2	CG34437	77.9	31.8	0.570563	0	0
PM 2	CG8501	79.8	28.5	0.552786	0	0
PM 2	Ect3	47.6	10.1	0.54633	0	0
PM 2	CG7763	29.4	3.1	0.535727	0	0
PM 2	CG15098	99.6	94.6	0.501205	0	0
PM 2	kar	43.7	11	0.435481	0	0
PM 2	Act5C	100	99.8	0.423282	0	0
PM 2	CG9360	33.2	5.8	0.414022	0	0
PM 2	CG32816	38.8	9	0.420087	6.199e-298	9.63325e-294
PM 2	vkg	94	47.1	0.5344	1.87836e-296	2.91897e-292
PM 2	CG5399	91.6	52.4	0.722985	4.19177e-293	6.51401e-289
PM 2	Rip11	83.8	47.8	0.60883	1.01302e-292	1.57424e-288
PM 2	Fer2LCH	95.5	76.8	0.598472	4.14627e-292	6.44331e-288
PM 2	Ggamma30A	58.8	23	0.997598	1.47133e-290	2.28645e-286
PM 2	CG14629	98.6	88.5	0.601429	3.44791e-290	5.35806e-286
PM 2	CG42807	99.2	72.4	0.7555	9.14084e-290	1.42049e-285
PM 2	CG42711	62.2	23.8	0.635691	5.14774e-286	7.99959e-282
PM 2	Inos	91	59.2	0.714034	7.94472e-283	1.23461e-278
PM 2	CG5397	68.2	27.8	0.521145	4.70344e-276	7.30915e-272
PM 2	CG30456	61.1	22.7	0.52027	8.40875e-276	1.30672e-271
PM 2	CG13482	44.2	12.9	0.932373	2.67975e-272	4.16434e-268
PM 2	eater	88.6	56.9	0.570225	9.36217e-266	1.45488e-261
PM 2	CG31337	96.9	84.1	0.583582	8.22669e-264	1.27843e-259
PM 2	lectin-28C	60.5	21.4	0.406103	7.83187e-263	1.21707e-258
PM 2	CG7777	99.2	87	0.488937	1.41694e-261	2.20193e-257
PM 2	CG3961	32.1	7.1	0.374478	1.99278e-260	3.09678e-256
PM 2	CG9372	86.4	46.9	0.542796	4.7435e-259	7.3714e-255
PM 2	CG43124	94.5	56.4	0.527976	9.15051e-258	1.42199e-253
PM 2	trio	94.9	68.9	0.546706	1.87097e-253	2.90748e-249
PM 2	CG8300	83.6	52.1	0.577064	3.65302e-253	5.67679e-249
PM 2	CG34436	57.1	20.8	0.455501	3.30338e-252	5.13345e-248
PM 2	spir	67.4	29.5	0.525361	2.3163e-248	3.59952e-244
PM 2	CG42369	40.1	11.5	0.485051	3.28157e-248	5.09956e-244
PM 2	Cyp4ac1	55.1	20.6	0.488227	6.52643e-248	1.01421e-243
PM 2	chic	100	99.5	0.253685	1.07669e-246	1.67318e-242
PM 2	RabX1	59.7	24	0.496259	1.36906e-242	2.12752e-238
PM 2	CG13117	97.2	80.3	0.538203	3.23287e-242	5.02387e-238
PM 2	drpr	54.1	19.2	0.397657	2.23875e-237	3.47901e-233
PM 2	MP1	72.3	35.5	0.532249	3.14923e-236	4.8939e-232
PM 2	CG3328	43.9	13.6	0.427716	1.32582e-233	2.06033e-229
PM 2	GstD1	100	99.2	0.442361	3.55418e-231	5.52319e-227
PM 2	CG30414	46	15.8	0.52844	8.98112e-229	1.39567e-224
PM 2	CG31955	53.4	20.9	0.457254	9.80773e-221	1.52412e-216
PM 2	SppL	79.8	43.9	0.531097	1.2974e-220	2.01615e-216
PM 2	PGRP-SA	64.3	30.1	0.609543	6.30851e-214	9.80342e-210
PM 2	CG18446	25.2	5.3	0.434548	7.68991e-213	1.19501e-208
PM 2	Idgf1	65.2	30.3	0.548229	4.23255e-211	6.57739e-207
PM 2	CG32073	35.7	10.2	0.332102	3.41842e-208	5.31222e-204
PM 2	Pxn	94.2	57.1	0.426108	6.27137e-208	9.7457e-204
PM 2	CG10764	59.8	26.2	0.450284	1.10096e-207	1.71089e-203
PM 2	Ggamma1	97	86.4	0.395866	3.42847e-206	5.32785e-202
PM 2	Act42A	100	98.7	0.341743	3.60786e-205	5.60662e-201
PM 2	rush	89	66.5	0.486357	3.61684e-205	5.62058e-201
PM 2	CG10131	70.9	32.9	0.398094	9.77094e-204	1.5184e-199
PM 2	crq	51.8	19.4	0.365831	1.13397e-201	1.76219e-197
PM 2	cathD	95.1	75.9	0.452516	2.95426e-201	4.59091e-197
PM 2	Ance-5	58.9	26	0.533351	2.6343e-198	4.09369e-194
PM 2	fne	30.2	7.8	0.268744	4.74069e-198	7.36704e-194
PM 2	Hexo2	92.5	72.8	0.479584	8.61218e-198	1.33833e-193
PM 2	CG43125	77.3	39.3	0.405856	1.69091e-194	2.62767e-190
PM 2	GEFmeso	32.4	9.2	0.29022	8.25226e-190	1.2824e-185
PM 2	lectin-24Db	77.9	43.7	0.516033	4.67929e-187	7.27162e-183
PM 2	edl	58.3	26	0.414081	2.31305e-183	3.59449e-179
PM 2	IP3K1	76.2	44.7	0.596701	4.72089e-183	7.33627e-179
PM 2	Cht2	46.9	18.6	0.401946	4.24767e-178	6.60087e-174
PM 2	CG5210	100	98	0.352217	1.24241e-176	1.93071e-172
PM 2	Karl	97.2	85.3	0.375272	2.64485e-176	4.1101e-172
PM 2	CG18249	38.3	12.6	0.291096	1.39399e-175	2.16626e-171
PM 2	CG30148	66	33	0.59109	9.88307e-174	1.53583e-169
PM 2	Vha16-1	99.7	96.4	0.280883	1.1179e-170	1.73721e-166
PM 2	Zip99C	60.2	30.6	0.566061	7.53524e-167	1.17098e-162
PM 2	CG17574	84.9	60	0.491813	2.44385e-166	3.79775e-162
PM 2	Sap-r	87.6	63.3	0.392207	6.12867e-166	9.52395e-162
PM 2	CG11791	86.6	62.1	0.434156	1.2469e-161	1.93767e-157
PM 2	Fer1HCH	85.5	63.7	0.445565	1.48689e-161	2.31063e-157
PM 2	Mlc-c	91.6	75	0.401658	2.28145e-161	3.54538e-157
PM 2	Rho1	97.8	88.6	0.346931	3.28337e-161	5.10235e-157
PM 2	RpL22	99.7	96.5	0.274604	2.9908e-160	4.6477e-156
PM 2	CG6310	92.4	75.2	0.409158	4.04759e-157	6.28996e-153
PM 2	CG9436	40.3	15.6	0.398344	6.89051e-157	1.07079e-152
PM 2	PGRP-LD	64.2	34.4	0.389215	1.18448e-156	1.84068e-152
PM 2	CG5973	44.6	17.9	0.321567	1.10333e-154	1.71457e-150
PM 2	Ten-m	58.4	26.9	0.314257	4.62687e-153	7.19015e-149
PM 2	Myo31DF	81.3	55.3	0.403003	1.34344e-150	2.0877e-146
PM 2	Npc2a	93.7	74.4	0.345913	6.34403e-150	9.85862e-146
PM 2	NijA	87.9	61.3	0.48198	6.46844e-149	1.00519e-144
PM 2	CtsB1	95.1	81.1	0.406914	1.67199e-148	2.59828e-144
[truncated: 4,157 more rows]
