# Supplementary material for: Single-cell transcriptome maps of myeloid blood cell lineages in Drosophila
Source: Nat Commun. 2020 Sep 8;11:4483. doi: 10.1038/s41467-020-18135-y (PMC7479620; doi:10.1038/s41467-020-18135-y)
Supplement: Supplementary file 7 — Supplementary Data 3 [file 41467_2020_18135_MOESM7_ESM.xlsx]

## Sheet: sheet 1
Supplementary Data 3. Putative Drosophila markers screened in this study.
##	Stock center	Genotype	Expression(Y/N)	Expression Pattern (PSC, DV, MZ, CZ etc.)	Comments
26817	Bloomington	P{w[+mC]=GAL4-Antp.P1.A}1, y[1] w[*]; wg[Sp-1]/CyO	Y	PSC, PH partial
34216	Bloomington	y[1] w[*]; Mi{y[+mDint2]=MIC}ab[MI01579]/SM6a	N
45136	Bloomington	w[1118]; P{y[+t7.7] w[+mC]=GMR24H06-GAL4}attP2 *Dl	Y	PH1 and PSC
45139	Bloomington	w[1118]; P{y[+t7.7] w[+mC]=GMR25B04-GAL4}attP2	N
45491	Bloomington	w[1118]; P{y[+t7.7] w[+mC]=GMR23G03-GAL4}attP2	N
45494	Bloomington	w[1118]; P{y[+t7.7] w[+mC]=GMR23H10-GAL4}attP2	N
45495	Bloomington	w[1118]; P{y[+t7.7] w[+mC]=GMR23H12-GAL4}attP2	N
45496	Bloomington	w[1118]; P{y[+t7.7] w[+mC]=GMR24B10-GAL4}attP2	N
45501	Bloomington	w[1118]; P{y[+t7.7] w[+mC]=GMR24F04-GAL4}attP2*Dl	Y	PM partial
45505	Bloomington	w[1118]; P{y[+t7.7] w[+mC]=GMR24H10-GAL4}attP2	N
49375	Bloomington	w[1118]; P{y[+t7.7] w[+mC]=GMR37A05-GAL4}attP2	N
45935	Bloomington	w[1118]; P{y[+t7.7] w[+mC]=GMR24E01-GAL4}attP2*Dl	Y	DV, PH partial, PSC
35075	Bloomington	y[1] w[*]; Mi{y[+mDint2]=MIC}Mf[MI01975]/TM3, Sb[1] Ser[1]	N
46169	Bloomington	w[1118]; P{y[+t7.7] w[+mC]=GMR24H11-GAL4}attP2	N
77520	Bloomington	w[1118]; PBac{w[+mC]=IT.GAL4}fax[0122-G4]	N
77665	Bloomington	w[1118]; PBac{w[+mC]=IT.GAL4}GstS1[4060-G4]/CyO	N
77615	Bloomington	w[1118]; PBac{w[+mC]=IT.GAL4}CG33090[1433-G4]/CyO	N
12542	Bloomington	w[1118]; P{w[+mGT]=GT1}Hsp23[BG01483]	N
60278	Bloomington	y[1] w[67c23]; Mi{PT-GFSTF.0}Nos[MI09718-GFSTF.0]/SM6a	N
77520	Bloomington	w[1118]; PBac{w[+mC]=IT.GAL4}fax[0122-G4]	N
77665	Bloomington	w[1118]; PBac{w[+mC]=IT.GAL4}GstS1[4060-G4]/CyO	N
77615	Bloomington	w[1118]; PBac{w[+mC]=IT.GAL4}CG33090[1433-G4]/CyO	N
12542	Bloomington	w[1118]; P{w[+mGT]=GT1}Hsp23[BG01483]	N
46170	Bloomington	w[1118]; P{y[+t7.7] w[+mC]=GMR25B11-GAL4}attP2	N
46372	Bloomington	w[1118]; P{y[+t7.7] w[+mC]=GMR57D02-GAL4}attP2	N
46517	Bloomington	w[1118]; P{y[+t7.7] w[+mC]=GMR10E12-GAL4}attP2*E(spl)m3-Gal4	Y	CC partial
36249	Bloomington	y[1] w[*]; Mi{y[+mDint2]=MIC}heph[MI02609] CG2003[MI02609]/TM3, Sb[1] Ser[1]	N
48052	Bloomington	w[1118]; P{y[+t7.7] w[+mC]=GMR24F11-GAL4}attP2/TM3, Sb[1]	N
48054	Bloomington	w[1118]; P{y[+t7.7] w[+mC]=GMR24H01-GAL4}attP2/TM3, Sb[1]	N
37361	Bloomington	y[1] w[*]; Mi{y[+mDint2]=MIC}Fas3[MI03674]	N
49068	Bloomington	w[1118]; P{y[+t7.7] w[+mC]=GMR24B08-GAL4}attP2	N
49081	Bloomington	w[1118]; P{y[+t7.7] w[+mC]=GMR24E05-GAL4}attP2*Dl	Y	PSC
49104	Bloomington	w[1118]; P{y[+t7.7] w[+mC]=GMR25A03-GAL4}attP2	N
49113	Bloomington	w[1118]; P{y[+t7.7] w[+mC]=GMR25B08-GAL4}attP2*Dl	Y	DV
49314	Bloomington	w[1118]; P{y[+t7.7] w[+mC]=GMR24D04-GAL4}attP2	N
37873	Bloomington	y[1] w[*]; Mi{y[+mDint2]=MIC}grh[MI04923]/SM6a	N
38556	Bloomington	y[1] w[*]; Mi{y[+mDint2]=MIC}heph[MI03238]/TM3, Sb[1] Ser[1]	N
38561	Bloomington	y[1] w[*]; Mi{y[+mDint2]=MIC}heph[MI04030]/TM3, Sb[1] Ser[1]	N
40777	Bloomington	y[1] w[*]; Mi{y[+mDint2]=MIC}ab[MI05148]	N
41398	Bloomington	y[1] w[*]; Mi{y[+mDint2]=MIC}grh[MI05134]/SM6a	N
41436	Bloomington	y[1] w[*]; Mi{y[+mDint2]=MIC}shg[MI05975]	N
42166	Bloomington	y[1] w[*]; Mi{y[+mDint2]=MIC}MI06706	N
43093	Bloomington	y[1] w[*]; Mi{y[+mDint2]=MIC}Fas3[MI07162]	N
43936	Bloomington	y[1] w[*]; Mi{y[+mDint2]=MIC}Fas3[MI07863]/SM6a	N
44738	Bloomington	y[1] w[*]; Mi{y[+mDint2]=MIC}ab[MI08073]/SM6a	N
51220	Bloomington	y[1] w[*] Mi{y[+mDint2]=MIC}bi[MI08152] lncRNA:CR32773[MI08152]	N
53813	Bloomington	y[1] w[*]; Mi{y[+mDint2]=MIC}chrb[MI10118]	Y	DV
56421	Bloomington	y[1] w[*]; Mi{y[+mDint2]=MIC}grh[MI11439]/SM6a	N
58789	Bloomington	y[1] w[*]; TI{TI}shg[mTomato]	Y	PH partial
58815	Bloomington	P{w[+m*]=UAS-GFP.U}1, y[1] w[*] P{w[+m*]=GAL4}bi[omb-Gal4]	Y	PH partial
60584	Bloomington	y[1] w[*]; TI{TI}shg[GFP]	Y	PH partial
65637	Bloomington	w[1118]; PBac{w[+mC]=IT.GAL4}grh[1249-G4]	N
68186	Bloomington	y[1] w[*]; P{y[+t7.7] w[+mC]=E(spl)m8-HLH-GFP.FPTB}attP40	N
76172	Bloomington	y[1] w[*]; Mi{Trojan-GAL4.0}grh[MI05134-TG4.0]/SM6a	N
103624	DGRC	w[*]; P{w[+mW.hs]=GawB}ppa[NP0508] / CyO	Y	CC and PM
103886	DGRC	y[*] w[*]; P{w[+mW.hs]=GawB}ab[NP1107] / CyO, P{w[-]=UAS-lacZ.UW14}UW14	Y	PM partial
103970	DGRC	y* w*; P{w+mW.hs=GawB}AmaNP1297 / TM6, P{w-=UAS-lacZ.UW23-1}UW23-1	N
104809	DGRC	y* w* P{w+mW.hs=GawB}inx2NP5024 / FM7c	N
105233	DGRC	y* w*; P{w+mW.hs=GawB}hephNP6506 / TM6, P{w-=UAS-lacZ.UW23-1}UW23-1	N
105460	DGRC	y* w*; P{w+mW.hs=GawB}hephNP7447 / TM6, P{w-=UAS-lacZ.UW23-1}UW23-1	N
113826	DGRC	y* w* P{w+mW.hs=GawB}inx2NP6052 / FM7c	Y	PH partial
36009	Bloomington	y[1] w[*]; Mi{y[+mDint2]=MIC}Ggamma30A[MI02592]/SM6a	N
44964	Bloomington	y[1] w[*]; Mi{y[+mDint2]=MIC}alphaTub85E[MI08426]	N
44300	Bloomington	y[1] w[*]; Mi{y[+mDint2]=MIC}vir-1[MI05999]	N
37602	Bloomington	y[1] w[*]; Mi{y[+mDint2]=MIC}tau[MI03440]	Y	PSC
42201	Bloomington	y[1] w[*]; Mi{y[+mDint2]=MIC}mthl7[MI07064]	Y	PSC
42109	Bloomington	y[1] w[*]; Mi{y[+mDint2]=MIC}Ance[MI05748]/SM6a	N
61145	Bloomington	y[1] w[*]; Mi{y[+mDint2]=MIC}CG8501[MI15743]	N
53795	Bloomington	y[1] w[*] Mi{y[+mDint2]=MIC}CG44325[MI09901]	Y	PM partial
37711	Bloomington	y[1] w[*]; Mi{y[+mDint2]=MIC}CG7778[MI04552]	N
65650	Bloomington	w[1118]; PBac{w[+mC]=IT.GAL4}vir-1[1293-G4]	N
76676	Bloomington	y[1] w[*]; Mi{Trojan-GAL4.1}Ance[MI05748-TG4.1]/CyO; D[1]/TM3, Sb[1] Ser[1]	N
77733	Bloomington	y[1] w[*]; Mi{Trojan-GAL4.0}Ppn[MI03189-TG4.0]/TM3, Sb[1] Ser[1]	Y	Whole lymph gland
40201	Bloomington	y[1] w[*]; Mi{y[+mDint2]=MIC}vir-1[MI04501]	N
76750	Bloomington	y[1] w[*]; Mi{Trojan-GAL4.2}Tep4[MI13472-TG4.2]/SM6a	Y	PSC and PH
59828	Bloomington	y[1] w[67c23]; Mi{PT-GFSTF.1}Ance[MI05748-GFSTF.1]/SM6a	Y
34135	Bloomington	y[1] w[*]; Mi{y[+mDint2]=MIC}vir-1[MI00981]	Y	PM partial
59144	Bloomington	y[1] w[*]; Mi{y[+mDint2]=MIC}Tep4[MI13472]	Y	PSC and PH
61145	Bloomington	y1 w*; Mi{MIC}CG8501MI15743	N
37441	Bloomington	y1 w*; Mi{MIC}βTub60DMI04325	N
40201	Bloomington	y1 w*; Mi{MIC}vir-1MI04501	N
44300	Bloomington	y1 w*; Mi{MIC}vir-1MI05999	N
65324	Bloomington	y1 w*; Mi{PT-GFSTF.2}Gγ30AMI02592-GFSTF.2/CyO	N
30599	Bloomington	y1 w*; Mi{MIC}PepckMI00026	N
113281	DGRC	w*; P{GawB}MenNP3447	Y	CC partial
113708	DGRC	w*; P{GawB}MenNP5383 / TM6, P{UAS-lacZ.UW23-1}UW23-1	Y	CC late
10023	KDRC	NPLP2-gal4	Y	IZ
48546	Bloomington	w[1118]; P{y[+t7.7] w[+mC]=GMR13B08-GAL4}attP2*kn	Y	PSC and PH
47774	Bloomington	w[1118]; P{y[+t7.7] w[+mC]=GMR81F05-GAL4}attP2	N
46423	Bloomington	w[1118]; P{y[+t7.7] w[+mC]=GMR59H01-GAL4}attP2	N
47618	Bloomington	w[1118]; P{y[+t7.7] w[+mC]=GMR50A12-GAL4}attP2/TM3, Sb[1]	N
47560	Bloomington	w[1118]; P{y[+t7.7] w[+mC]=GMR36B11-GAL4}attP2*zfh1	Y	PH Partial
45241	Bloomington	w[1118]; P{y[+t7.7] w[+mC]=GMR36G01-GAL4}attP2	N
49248	Bloomington	w[1118]; P{y[+t7.7] w[+mC]=GMR13A11-GAL4}attP2*Kn	Y	PSC
45652	Bloomington	w[1118]; P{y[+t7.7] w[+mC]=GMR37D05-GAL4}attP2	N
45665	Bloomington	w[1118]; P{y[+t7.7] w[+mC]=GMR38D09-GAL4}attP2	N
47572	Bloomington	w[1118]; P{y[+t7.7] w[+mC]=GMR38C11-GAL4}attP2	N
49381	Bloomington	w[1118]; P{y[+t7.7] w[+mC]=GMR38D06-GAL4}attP2	N
49536	Bloomington	w[1118]; P{y[+t7.7] w[+mC]=GMR37D11-GAL4}attP2*RdgA	Y	RG
49539	Bloomington	w[1118]; P{y[+t7.7] w[+mC]=GMR37G11-GAL4}attP2	N
49541	Bloomington	w[1118]; P{y[+t7.7] w[+mC]=GMR38B08-GAL4}attP2	N
49961	Bloomington	w[1118]; P{y[+t7.7] w[+mC]=GMR37F05-GAL4}attP2	N
49962	Bloomington	w[1118]; P{y[+t7.7] w[+mC]=GMR37F06-GAL4}attP2	N
49963	Bloomington	w[1118]; P{y[+t7.7] w[+mC]=GMR37F12-GAL4}attP2	N
49987	Bloomington	w[1118]; P{y[+t7.7] w[+mC]=GMR38B09-GAL4}attP2	N
49992	Bloomington	w[1118]; P{y[+t7.7] w[+mC]=GMR38C07-GAL4}attP2	N
49993	Bloomington	w[1118]; P{y[+t7.7] w[+mC]=GMR38C08-GAL4}attP2	N
49996	Bloomington	w[1118]; P{y[+t7.7] w[+mC]=GMR38D01-GAL4}attP2*RdgA	Y	Pericardiac cell
50005	Bloomington	w[1118]; P{y[+t7.7] w[+mC]=GMR38E03-GAL4}attP2	N
50028	Bloomington	w[1118]; P{y[+t7.7] w[+mC]=GMR38H05-GAL4}attP2	N
67493	Bloomington	y[1] w[*]; Mi{Trojan-GAL4.0}hh[MI10526-TG4.0]/TM3, Sb[1] Ser[1]	N
25041	Bloomington	y[1] w[*]; P{w[+mC]=crq-GAL4}2	Y	Adipo-hemocyte
26198	Bloomington	w[1118]; P{w[+mC]=10XStat92E-GFP}2	Y	DV and PSC
30727	Bloomington	w[1118]; P{w[+m*]=NRE-EGFP.S}5A	Y	PH partial, CC, and PSC
109058	DGRC	w[*]; P{w[+mGT]=GT1}brat[GT31-1] / CyO	N
109722	DGRC	w[1118]; PBac{EGFP-IV}brat[KM0072] / SM6a	Y	PH partial
104883	DGRC	y[*] w[*]; P{w[+mW.hs]=GawB}Socs36E[NP5170] / CyO, P{w[-]=UAS-lacZ.UW14}UW14	N
-	Perrimon Lab	Delta-Gal4	N
-	Perrimon Lab	Su(H)Gbe-Gal4	N
-	Perrimon Lab	STAT::sfGFP	Y	PH1 and PSC
-	Perrimon Lab	STAT::eRFP	Y	PSC
-	Perrimon Lab	Su(H)Gbe::sfGFP	N
-	Perrimon Lab	Su(H)Gbe::eRFP	N
-	A.Brand lab	Ilp6-gal4	Y	PSC, CC partial, PH
-	F.Schweisguth Lab	NUMB::GFP	Y	CC partial
-	We made	y1 w67c23; P{w[+mC]fax-nls-LexA::p65}attP40	N		Forward: GGAGATGGGCCGGAACATGA, Reverse:GAAGTTGCGCTTTCTTTCAGC
-	We made	y1 w67c23; P{w[+mC]GS1-nls-LexA::p65}attP40	N		Forward: TGGGATTTACGGATTGCACTGGG, Reverse:CTTGGTTCTTGGATTGGAGTCGG
-	We made	y[1] v[1] ; P{w[+mC]mthl7-gal4}attP40	Y	PSC	Forward: CTCCTTTGTAGCGGACTTTCCG, Reverse:CAACCAGTTCCATTTACTGGGATCG
-	We made	y1 w67c23; P{w[+mC]lz-zpGAL4DBD}attP64	Y	CC (when expressed with pxn-gal4AD)	Forward: GGGATTAGGCAGTGTTCCC, Reverse:GTACCAATCGCTCCATCCAC
-	We made	y1 w67c23; P{w[+mC]pxn-zpAD::p65}attP2	Y	CC (when expressed with lz-gal4DBD)	Forward: CTCACCAACTGGATGTTGGTC, Reverse:CCCAAACAAATATCTGTAGACTGACAG
*All gal4 lines are crossed with UAS-GTRACE. MiMiC lines are confirmed with GFP antibody.
