# Supplementary material for: Single-cell transcriptome maps of myeloid blood cell lineages in Drosophila
Source: Nat Commun. 2020 Sep 8;11:4483. doi: 10.1038/s41467-020-18135-y (PMC7479620; doi:10.1038/s41467-020-18135-y)
Supplement: Supplementary file 8 — Supplementary Data 4 [file 41467_2020_18135_MOESM8_ESM.xlsx]

## Sheet: Sheet1
Supplementary Data 4. Putative markers for embryonic and lymph gland hemocytes.
##	Stock center	Genotype	Expression	Comments
6762	Bloomington	w[*]; P{GAL4E69}puc[GAL4E69]/TM3, Sb[1] Ser[1]	N
30609	Bloomington	y[1] w[*]; Mi{y[+mDint2]=MIC}CG30090[MI00075]	N
37224	Bloomington	y[1] w[*]; Mi{y[+mDint2]=MIC}Mmp1[MI03787]	N
37360	Bloomington	y[1] w[*]; Mi{y[+mDint2]=MIC}trio[MI03652]/TM3, Sb[1] Ser[1]	N
37420	Bloomington	y[1] w[*]; Mi{y[+mDint2]=MIC}Tep1[MI04262]	N
37533	Bloomington	w[*]; P{w[+mC]=Arc1-GAL4.M}3	N
37681	Bloomington	y[1] w[*]; Mi{y[+mDint2]=MIC}trio[MI04471]/TM3, Sb[1] Ser[1]	N
37979	Bloomington	y[1] w[*]; Mi{y[+mDint2]=MIC}IP3K1[MI04763]	N
43126	Bloomington	y[1] w[*]; Mi{y[+mDint2]=MIC}Oat[MI07328]	N
43847	Bloomington	y[1] w[*]; Mi{y[+mDint2]=MIC}CG6928[MI07652]	N
43877	Bloomington	y[1] w[*]; Mi{y[+mDint2]=MIC}spir[MI05646]	N
43570	Bloomington	y[1] w[*]; Mi{y[+mDint2]=MIC}spir[MI05505]	N
43956	Bloomington	w[1118]; PBac{y[+mDint2] w[+mC]=Rel-GFP.FPTB}VK00037/SM5	N
44732	Bloomington	y[1] w[*]; Mi{y[+mDint2]=MIC}vari[MI08013]/SM6a	N
44741	Bloomington	y[1] w[*]; Mi{y[+mDint2]=MIC}CG7523[MI08085]	N
50755	Bloomington	w[1118]; PBac{y[+mDint2] w[+mC]=Jra-GFP.FLAG}VK00033/TM3, Sb[1]	N
53159	Bloomington	y[1] w[*]; Mi{y[+mDint2]=MIC}Thor[MI09732]	Y	LG
56366	Bloomington	y[1] w[*]; Mi{y[+mDint2]=MIC}GILT1[MI11719]	N
56576	Bloomington	y[1] w[*]; Mi{y[+mDint2]=MIC}SppL[MI11262]	N
59489	Bloomington	y[1] w[*]; Mi{y[+mDint2]=MIC}ZnT63C[MI14281]/TM3, Sb[1] Ser[1]	N
59604	Bloomington	y[1] w[*]; Mi{y[+mDint2]=MIC}NijA[MI15170]	N
59827	Bloomington	y[1] w[67c23]; Mi{PT-GFSTF.0}spir[MI05646-GFSTF.0]/CyO	N
60784	Bloomington	y[1] w[*]; Mi{y[+mDint2]=MIC}LamC[MI05494] ttv[MI05494]/SM6a	N
60964	Bloomington	y[1] w[*]; Mi{y[+mDint2]=MIC}Mmp1[MI14769]/SM6a	N
63366	Bloomington	w[1118]; PBac{w[+mC]=IT.GAL4}kra[0506-G4]/TM6B, Tb[1]	N
63412	Bloomington	w[1118]; PBac{w[+mC]=IT.GAL4}Zip99C[0566-G4]	Y	LG, Circulation
63419	Bloomington	w[1118]; PBac{w[+mC]=IT.GAL4}SppL[0575-G4]/TM6B, Tb[1]	N
63509	Bloomington	w[1118]; PBac{w[+mC]=IT.GAL4}puc[0769-G4]/TM6B, Tb[1]	N
64473	Bloomington	y[1] w[*]; Mi{PT-GFSTF.0}IP3K1[MI04763-GFSTF.0]	N
64698	Bloomington	w[1118]; PBac{w[+mC]=IT.GAL4}Zip99C[0202-G4]	N
65333	Bloomington	y[1] w[*]; Mi{PT-GFSTF.0}veil[MI07356-GFSTF.0] CG43110[MI07356-GFSTF.0-X]	N
65568	Bloomington	w[1118]; PBac{w[+mC]=IT.GAL4}IP3K1[1355-G4]	N
76191	Bloomington	y[1] w[*]; Mi{Trojan-GAL4.0}vari[MI08013-TG4.0]	N
77822	Bloomington	y[1] w[*]; Mi{Trojan-GAL4.0}GILT1[MI11719-TG4.0]/TM3, Sb[1] Ser[1]	N
79242	Bloomington	y[1] w[*]; TI{GFP[3xP3.cLa]=CRIMIC.TG4.2}LamC[CR00352-TG4.2] ttv[CR00352-TG4.2-X]/SM6a	Y	LG, Circulation
103979	DGRC	y[*] w[*]; P{w[+mW.hs]=GawB}puc[NP1311] / TM6, P{w[-]=UAS-lacZ.UW23-1}UW23-1	N
104198	DGRC	w[*] P{w[+mW.hs]=GawB}Sxl[NP2426] / FM7c	N
104988	DGRC	y[*] w[*]; P{w[+mW.hs]=GawB}CG9796[NP5394] / TM6, P{w[-]=UAS-lacZ.UW23-1}UW23-1	N
105177	DGRC	y[*] w[*]; P{w[+mW.hs]=GawB}Akap200[NP6271] / CyO, P{w[-]=UAS-lacZ.UW14}UW14	Y	Circulation
113688	DGRC	y[*] w[*]; P{w[+mW.hs]=GawB}Hsp27[NP5346] / TM6, P{w[-]=UAS-lacZ.UW23-1}UW23-1	N
*All gal4 lines are crossed with UAS-GTRACE. MiMiC lines are confirmed with GFP antibody.
