# Supplementary material for: Single-cell transcriptome maps of myeloid blood cell lineages in Drosophila
Source: Nat Commun. 2020 Sep 8;11:4483. doi: 10.1038/s41467-020-18135-y (PMC7479620; doi:10.1038/s41467-020-18135-y)
Supplement: Supplementary file 9 — Supplementary Data 5 [file 41467_2020_18135_MOESM9_ESM.xlsx]

## Sheet: Sheet1
Supplementary Data 5. Putative markers for each subcluster
PSC	PH1	PH2	PH3	PH4	PH5*	PH6*	PM1	PM2*	PM3*	PM4*	CC1	CC2	LM1*	LM2*	GST-Rich	Adipohemocyte*
mthl7	Dl	Tep4	Tep4	Tep4	Tep4	Tep4	NPLP2	Pxn	pxn	pxn	PPO2	lz	mys	atilla	CG18547	Sirup
Antp	Socs36E	Ance	Ance	Ance	Ance	Ance	Pxn	Hml	vir-1	vir-1	PPO1	PPO1	msn	PPO3	CG3397	Lsd-2
tau	N	kn(low)	kn(low)	Nplp2	Nplp2	Ilp6	Hml	NimC1	Ama	Ama	peb	PPO2	CG42792	msn	CG15784	E23
kn(High)	CR33938	NimB3	CG15115	CecA2	Lip4	CG34296	Ppn	Drs	Cpr49Ac	fax	lz	fok	CR44316	CG1208	CR44430	CG11899
Ilp6	nw	loh	CG15550	CR43855	CG10433	ImpL2	vkg	vir-1	fax	Hsp23	Hml	CG15343	CG33462	CG14610	dys	hid
ImpL2	E(spl)m4-BFM	Mal-A5	rdgA	IM18	CG15347	Dtg	Cg25C	Cg25C	CG8501	Cpr49Ac	Pxn	CG9119	CG1648	CR44948	Dh31	Gal
Underline: markers not yet validated but showing the highest expression in each group.
* indicates 120h AEL specific sub-cluster.
