# Supplementary material for: Single-cell transcriptome maps of myeloid blood cell lineages in Drosophila
Source: Nat Commun. 2020 Sep 8;11:4483. doi: 10.1038/s41467-020-18135-y (PMC7479620; doi:10.1038/s41467-020-18135-y)
Supplement: Supplementary file 10 — Supplementary Data 6 [file 41467_2020_18135_MOESM10_ESM.xlsx]

## Sheet: Sheet 1
Supplementary Data 6. Gene modules of LG trajectory analysis in Supplementary Fig 3f
Module 1	Module 2	Module 3	Module 4	Module 5	Module 6	Module 7	Module 8	Module 9	Module 10	Module 11	Module 12	Module 13	Module 14	Module 15	Module 16	Module 17	Module 18	Module 19	Module 20	Module 21	Module 22	Module 23	Module 24	Module 25	Module 26	Module 27	Module 28	Module 29	Module 30	Module 31	Module 32	Module 33	Module 34	Module 35	Module 36	Module 37	Module 38	Module 39	Module 40	Module 41	Module 42	Module 43	Module 44	Module 45	Module 46	Module 47	Module 48	Module 49	Module 50
4E-T	128up	ADD1	ACC	Ance-3	AP-1sigma	ASPP	ALiX	ABCB7	AMPKalpha	26-29-p	Ama	18SrRNA-Psi:CR41602	14-3-3epsilon	Ada	14-3-3zeta	APC4	Arf102F	Acf1	AOX1	140up	AP-1-2beta	Adk3	AdoR	Ada2a	Abl	Arr1	APC10	CG10306	Afti	5-HT1A	ATPsyn-Cf6	AstA-R1	Alas	Act57B	Adh	AP-2mu	CG10657	18w	5-HT1B	Acyp	AANATL2	5PtaseI	ATbp	CG10184	Argk	Acox57D-p	Act88F	CG11370	Ahcy89E
A16	Aats-ala	Acn	AMPdeam	Ance-4	ATPsyn-b	Aats-pro	Ack-like	AIF	AP-2alpha	AGBE	Atg3	28SrRNA-Psi:CR45855	AP-1mu	Ant2	4EHP	ATP7	ArfGAP3	BEAF-32	APP-BP1	Arp5	AnxB10	Ald	Ance	Axs	Ac78C	Atg1	Aac11	CG17385	Atg13	7B2	Acyp2	CG11815	Bdbt	Act87E	Amnionless	Abi	CG11382	AGO3	Atg6	CG10139	Adk1	CG11210	CG10936	CG10654	Atg16	Asph	CG10958	CG11413	CG10262
Aats-leu	Aats-arg	Acsl	ATP8B	Ance-5	ATPsyn-beta	Abp1	Arl2	Aatf	AP-2sigma	AOX3	Buffy	28SrRNA-Psi:CR45859	Aats-phe	BHD	AGO2	Ac3	Arl1	Blm	Ada2b	Art4	AnxB9	ApepP	Ance-2	Brd	AdamTS-A	CG10353	Apc2	CG4364	Atu	Akh	CG10320	CG12538	Bx42	Antp	Amph	Atg14	CG11786	Acer	CG10628	CG10365	Ady43A	CG11342	CG11529	CG13144	CASK	CG1213	CG12170	CG1299	CG10911
Aats-met	Aats-asn	Akt1	Ac76E	AnxB11	ATPsyn-d	Appl	Arp1	Aats-ile	ATPCL	Aats-asp	CDase	5.8SrRNA-Psi:CR45863	Amy-p	Bet3	AP-1gamma	BRWD3	BI-1	Bmcp	Alr	Asator	AttA	Atox1	AttC	CG10005	Adf1	CG10405	Art7	CG5642	CG10375	Als2	CG10418	CG12674	CG10338	CG10479	Brms1	CG10131	CG11905	Bap170	CG11961	CG10560	CG10947	CG12091	CG13183	CG15861	CG10092	CG12428	CG15766	CG13044	CG15044
Aats-tyr-m	Aats-cys	Ank	Act5C	BM-40-SPARC	ATPsyn-gamma	Asap	Arp2	Aats-lys	Aats-glupro	AcCoAS	CG10026	A2bp1	Aos1	CG10268	AdipoR	Bgb	Bet1	BthD	Apoltp	Atg7	AttB	CAH2	AttD	CG10462	Bace	CG11138	Atg12	CG7686	CG10713	CG10019	CG10674	CG12780	CG10407	CG11110	CG10073	CG10413	CG12723	CG10803	CG12910	CG11951	CG11395	CG12179	CG13204	CG30089	CG13707	CG13284	CG1688	CG13067	CG15829
Actn	Aats-gln	Aps	Adgf-A	C1GalTA	Acon	Best2	Arp3	AdSS	Apc	Aldh	CG10795	AGO1	Arf79F	CG10283	Akap200	CG10249	CG10166	BubR1	Arc2	Blos4	Best1	CCHa2	Bx	CG10465	CG10126	CG13075	CG10494	CG8229	CG10907	CG1090	CG11455	CG12934	CG10949	CG12541	CG10311	CG10660	CG13028	CG1109	CG13436	CG12071	CG11400	CG1239	CG13230	CG30196	CG17977	CG14605	CG17556	CG13639	CG16863
Aldh-III	Aats-gly	Arl4	Alh	CG10877	Act42A	CBP	Arpc1	AdenoK	ArfGAP1	Alg-2	CG10799	Atg17	B52	CG10672	Amun	CG10933	CG10420	CDC45L	Arp10	CG1024	CG10527	CG10178	CG10359	CG10625	CG10232	CG13127	CG10880	CG8636	CG11399	CG11835	CG11752	CG14383	CG10984	CG12880	CG11122	CG1103	CG13045	CG11275	CG13437	CG13561	CG11425	CG13366	CG13698	CG31918	CG18622	CG16771	CG2371	CG13678	CG1979
AlkB	Aats-his	Ars2	Aplip1	CG1092	Adk2	CG10075	Arpc2	Art3	Bem46	CG1041	CG11294	Atx2	BCAS2	CG10904	Atf3	CG11000	CG10688	CG10336	Ate1	CG10254	CG11537	CG10467	CG10433	CG11438	CG10764	CG13868	CG11403	CG9769	CG12316	CG13054	CG11858	CG1440	CG11723	CG12984	CG11594	CG12116	CG13047	CG11412	CG14132	CG14042	CG11426	CG14353	CG14608	CG32280	CG30421	CG30197	CG2519	CG14327	CG2930
Arc42	Aats-thr	Asx	Arc1	CG11034	Alg10	CG10176	Arpc3A	Bka	Brf	CG10425	CG11509	Axud1	BCL7-like	CG10948	Atpalpha	CG1136	CG10778	CG10585	CG10189	CG10333	CG11686	CG10469	CG10924	CG12948	CG12025	CG14232	CG11523	Ef1alpha48D	CG12699	CG13108	CG12400	CG14626	CG11851	CG15529	CG11655	CG12341	CG13048	CG13001	CG14207	CG14740	CG1208	CG14657	CG14937	CG33307	CG3168	CG31313	CG2837	CG14566	CG43349
Arp6	Aats-trp	Atet	Arf51F	CG11103	Apf	CG10211	Arpc4	CG10286	CG10068	CG10512	CG11739	Bsg	Bacc	CG11069	BicD	CG12253	CG1129	CG11158	CG10445	CG11170	CG12522	CG10602	CG10962	CG13252	CG12133	CG14856	CG1172	Ef1beta	CG14646	CG13248	CG12859	CG14627	CG11982	CG1602	CG11771	CG12547	CG13049	CG13046	CG15115	CG14961	CG12655	CG15387	CG17104	CG34355	CG3191	CG31469	CG2906	CG14572	CG5002
Arpc3B	Aats-tyr	Atf6	Arfip	CG11791	Aprt	CG10217	Arpc5	CG10341	CG10222	CG10639	CG11836	CG10082	Bap55	CG12056	CG10077	CG12581	CG11306	CG11164	CG10638	CG1124	CG12730	CG10621	CG11320	CG13300	CG12947	CG15771	CG11984	Ef1gamma	CG14667	CG13293	CG12929	CG15128	CG12006	CG16717	CG12713	CG1275	CG13627	CG13377	CG1516	CG15531	CG14072	CG15535	CG17328	CG4194	CG32354	CG31815	CG30195	CG15353	CG5246
Bet5	Aats-val	Atg9	B4	CG12207	Blos1	CG10440	Atg18a	CG10463	CG10590	CG10932	CG11899	CG10543	Bap60	CG1218	CG10144	CG12814	CG11377	CG11788	CG10916	CG11248	CG12746	CG10623	CG11880	CG13599	CG12971	CG18109	CG12034	His4r	CG14711	CG14075	CG13364	CG15369	CG12155	CG16857	CG13794	CG1291	CG13676	CG13901	CG15549	CG15561	CG14610	CG1662	CG17738	CG43925	CG32473	CG32695	CG3021	CG15629	CG6830
Blos3	AdSL	Bruce	Baldspot	CG12290	CG10219	CG10516	Atg18b	CG10565	CG10979	CG11077	CG12643	CG11050	Bin1	CG12204	CG10777	CG1311	CG11577	CG12018	CG11710	CG11418	CG12883	CG10737	CG12470	CG13663	CG13163	CG18480	CG12042	Hlc	CG15747	CG14186	CG13623	CG15772	CG12206	CG18094	CG13795	CG14767	CG14147	CG14411	CG15550	CG17352	CG15293	CG17078	CG30438	CG45061	CG3409	CG34253	CG3040	CG16820	CG8628
Bub3	Adam	BtbVII	C3G	CG12744	CG10754	CG10561	Atg4a	CG1074	CG11070	CG11127	CG13086	CG11505	Blos2	CG12272	CG10809	CG13188	CG11790	CG13690	CG11893	CG11839	CG13117	CG11576	CG13102	CG14182	CG13314	CG18814	CG12162	Int6	CG16791	CG14509	CG13751	CG17026	CG13344	CG2025	CG14401	CG14883	CG14397	CG18292	CG16799	CG17387	CG18011	CG17211	CG31465	CG4836	CG34371	CG4297	CG30460	CG16898	CG9568
CG10038	Aef1	Btk29A	CAP	CG12926	CG11137	CG10646	Atg8a	CG10903	CG11334	CG11134	CG13155	CG11873	Bre1	CG12338	CG11284	CG13862	CG11857	CG13742	CG11897	CG11975	CG1399	CG11802	CG13116	CG14780	CG13506	CG2865	CG14881	Ip259	CG16941	CG17321	CG13807	CG17777	CG13367	CG3016	CG15073	CG15098	CG14570	CG2218	CG18745	CG17834	CG2747	CG17754	CG32237	CG6018	CG3603	CG43110	CG3104	CG2816	Cyp4ad1
CG10195	Ahcy13	CG10011	CD98hc	CG13283	CG11151	CG10874	CG10098	CG11030	CG11807	CG11236	CG13321	CG12535	Bug22	CG12360	CG1146	CG13895	CG11999	CG14128	CG12084	CG11986	CG14322	CG12177	CG13397	CG14830	CG13559	CG31324	CG15356	Nacalpha	CG16979	CG17778	CG14104	CG18131	CG13373	CG31549	CG15141	CG15820	CG14752	CG2694	CG30054	CG31051	CG31183	CG31357	CG32364	CG6321	CG42672	CG43647	CG31445	CG30154	Cyp6a19
CG10265	Ak6	CG10289	CG10055	CG13315	CG11699	CG11586	CG10103	CG11076	CG12012	CG1161	CG13384	CG13624	CG10343	CG12393	CG11486	CG14135	CG12024	CG14434	CG12171	CG12236	CG14990	CG12796	CG14325	CG17265	CG13606	CG31886	CG15628	Non1	CG17168	CG18268	CG14482	CG18446	CG13484	CG31849	CG15160	CG1665	CG14855	CG31342	CG3014	CG31551	CG31220	CG31365	CG32373	CG7133	CG5080	CG4631	CG31915	CG4115	Tehao
CG10274	Arp8	CG10324	CG10165	CG13337	CG11811	CG11658	CG10337	CG11089	CG12082	CG12093	CG13386	CG14073	CG10347	CG1271	CG11638	CG14183	CG12404	CG14803	CG12224	CG13605	CG15423	CG12826	CG15046	CG17672	CG14105	CG32026	CG15922	Rack1	CG17528	CG2269	CG14483	CG2003	CG14043	CG34236	CG15209	CG16953	CG14866	CG3303	CG30424	CG31676	CG31769	CG3163	CG3280	CG7966	CG5955	CG4797	CG34325	CG6753	Ugt36Ba
CG10326	Art1	CG10395	CG10702	CG13482	CG11876	CG11737	CG10376	CG11107	CG12090	CG12213	CG13516	CG14253	CG13016	CG12991	CG12054	CG14215	CG13585	CG1622	CG12264	CG13784	CG15611	CG12974	CG15422	CG17985	CG14227	CG32085	CG17598	Rm62	CG17883	CG30419	CG15432	CG2911	CG14969	CG34445	CG1620	CG18249	CG15239	CG33111	CG31029	CG31688	CG34330	CG32442	CG32829	CR45600	CG6013	CG5555	CG3678	CG8012	Ugt86Dh
CG10424	Art8	CG10417	CG10960	CG14273	CG11985	CG11825	CG10383	CG11180	CG12121	CG12237	CG1358	CG14478	CG13090	CG1317	CG12104	CG14257	CG13813	CG16892	CG12766	CG13876	CG15673	CG13000	CG15506	CG18507	CG14302	CG33269	CG17843	RpL10	CG2781	CG31030	CG16985	CG30156	CG15440	CG42788	CG1674	CG1827	CG15615	CG3777	CG32036	CG31710	CG42390	CG33144	CG3338	CR45620	CG6142	CG6024	CG3907	CG8630	cad
CG10444	CG10050	CG10555	CG11023	CG14291	CG12203	CG12075	CG10435	CG11279	CG12159	CG12384	CG13654	CG17715	CG1316	CG1319	CG1233	CG14439	CG13887	CG1902	CG12825	CG14005	CG1572	CG13741	CG1732	CG31121	CG14545	CG34155	CG18731	RpL10Ab	CG30377	CG31109	CG17059	CG3097	CG15443	CG4407	CG16926	CG31038	CG15650	CG4004	CG32687	CG32040	CG42675	CG42575	CG3679	CR9337	CG7433	CG6216	CG4751	CG8925	dmGlut
CG10581	CG10214	CG10600	CG11353	CG14292	CG12263	CG12125	CG10616	CG11417	CG12413	CG12512	CG13694	CG2924	CG13390	CG13215	CG12945	CG14598	CG13919	CG2051	CG12868	CG14117	CG17119	CG13991	CG17919	CG3198	CG14879	CG3829	CG2145	RpL11	CG30440	CG31140	CG17207	CG31016	CG17121	CG4433	CG17032	CG32147	CG15887	CG41099	CG33120	CG42535	CG43103	CG42676	CG4020	CheB42c	CG9338	CG7371	CG5789	CG9095	snoRNA:U49:66Db
CG10731	CG10340	CG11148	CG11357	CG14523	CG12279	CG12659	CG1105	CG11563	CG12576	CG12519	CG13893	CG30428	CG13392	CG13689	CG13004	CG14984	CG14040	CG2277	CG12877	CG14231	CG17124	CG14491	CG18335	CG33099	CG15097	CG40002	CG30015	RpL12	CG31108	CG32017	CG17776	CG31750	CG17292	CG45263	CG17687	CG32850	CG16884	CG42709	CG34008	CG5071	CG43894	CG4332	CG4221	Cyp310a1	CG9413	CG7705	CG5846	CG9812
CG10802	CG10470	CG11190	CG12065	CG14526	CG1236	CG12717	CG11141	CG11583	CG12728	CG12582	CG13962	CG30497	CG1434	CG13994	CG13124	CG15317	CG1418	CG30152	CG1360	CG14440	CG17570	CG15343	CG18343	CG33939	CG1648	CG42258	CG33108	RpL13	CG3123	CG32506	CG17931	CG31955	CG17343	CG4617	CG18012	CG33465	CG16885	CG45071	CG34417	CG5455	CG44085	CG4449	CG4230	E5	Cbl	CG8353	CG5890	CR42794
CG10863	CG10576	CG11247	CG12112	CG14527	CG13018	CG12896	CG11168	CG11779	CG13295	CG12736	CG14184	CG31320	CG14641	CG14057	CG13197	CG1632	CG1486	CG30383	CG14695	CG14450	CG17928	CG15735	CG18636	CG33978	CG1663	CG42749	CG34039	RpL13A	CG31368	CG32547	CG17996	CG32206	CG17361	CG4975	CG2453	CG4662	CG17127	CG5447	CG3526	CG5522	CG4607	CG6179	CG42305	FeCH	CycC	CG9312	CG7049	CR44283
CG1091	CG10635	CG11360	CG12567	CG14567	CG13220	CG13609	CG11261	CG11837	CG1344	CG12768	CG14247	CG31635	CG14786	CG15514	CG13917	CG16812	CG15011	CG3430	CG14907	CG14764	CG18628	CG15739	CG1971	CG33993	CG16710	CG4565	CG3587	RpL14	CG32082	CG32698	CG18081	CG34206	CG17683	CG5039	CG2614	CG5167	CG17786	CG5873	CG42388	CG6023	CG5107	CG7206	CG43394	Gp150	Cyp12e1	CR14033	CG7054	Clect27
CG11125	CG10973	CG11414	CG12795	CG14629	CG13298	CG13671	CG11396	CG11920	CG13531	CG12811	CG14367	CG31759	CG14971	CG1578	CG14446	CG17068	CG15362	CG3732	CG15142	CG15525	CG2201	CG17028	CG30083	CG34383	CG17856	CG5116	CG3797	RpL15	CG32137	CG32700	CG18428	CG34267	CG1806	CG5065	CG31259	CG5168	CG18641	CG6044	CG42521	CG6362	CG5835	CG8336	CG44836	Hand	Cyp28d1	CR42874	CG7810	Ddc
CG11178	CG11007	CG11534	CG13078	CG14995	CG13319	CG13921	CG11448	CG12050	CG1371	CG13369	CG14535	CG31998	CG1598	CG1636	CG14619	CG18661	CG1628	CG3847	CG15208	CG15891	CG2444	CG17065	CG30088	CG34398	CG18557	CG5991	CG3838	RpL17	CG33332	CG34113	CG18624	CG4229	CG18190	CG6178	CG31808	CG5196	CG3108	CG6191	CG44325	CG7149	CG7497	CG9791	CG4570	Ir68a	Grip71	CR43459	CG9593	Edg91
CG11200	CG11123	CG11665	CG13159	CG15202	CG14407	CG14194	CG11593	CG12128	CG13933	CG1354	CG14642	CG32000	CG16903	CG17209	CG15547	CG18766	CG16712	CG42678	CG15510	CG2107	CG2991	CG17109	CG30441	CG3655	CG18558	CG6279	CG4266	RpL18	CG3386	CG34127	CG2021	CG42326	CG1969	CG7407	CG31974	CG5210	CG32548	CG6422	CG5538	CG7509	CG8312	Cp18	CG4847	Mal-A5	GstT3	CR43651	CG9663	Gasp
CG11208	CG11267	CG11964	CG13160	CG15210	CG14715	CG14223	CG11753	CG12134	CG13995	CG13551	CG14812	CG32182	CG17768	CG17323	CG2641	CG18809	CG17271	CG43295	CG15784	CG2540	CG30148	CG17110	CG31102	CG3876	CG18563	CG6678	CG43861	RpL18A	CG33947	CG3556	CG2970	CG43108	CG2611	CG7598	CG32284	CG5854	CG32645	CG6833	CG6852	CG7900	CG8398	Cpr72Eb	CG8321	Mal-A6	Idgf4	Cyp6a13	CR44127	Nplp4
CG11309	CG11337	CG12099	CG13617	CG15347	CG14966	CG14441	CG12004	CG12267	CG14229	CG13603	CG14946	CG32212	CG1910	CG1750	CG32758	CG30051	CG17278	CG45101	CG15818	CG2921	CG30344	CG17244	CG31174	CG42268	CG2556	CG7329	CG4502	RpL19	CG3651	CG42534	CG30373	CG43183	CG2812	CG7985	CG33090	CG6770	CG32694	CG9410	CG7920	CG7924	CG9336	Cul4	CG8712	Mipp1	KLHL18	Gbp	Con	Tsf1
CG11454	CG1142	CG12259	CG13631	CG15399	CG14977	CG14647	CG12007	CG1227	CG14299	CG14142	CG15083	CG32479	CG2034	CG17549	CG34133	CG31125	CG1840	CG4951	CG1582	CG30096	CG31098	CG17337	CG31446	CG42342	CG2678	CG7589	CG4928	RpL21	CG3788	CG42541	CG30415	CG43689	CG30001	CG8230	CG3434	CG6891	CG34033	CG9427	CG8301	CG8565	CG9733	Dbp21E2	CG9572	NimB2	Madm	GstD5	Cpr51A	bond
CG11562	CG11444	CG12262	CG13907	CG15695	CG15717	CG15172	CG12163	CG12301	CG14435	CG14341	CG1532	CG32767	CG2091	CG17575	CG34449	CG31195	CG18508	CG5273	CG16787	CG30394	CG31370	CG1764	CG31522	CG42673	CG30046	CG8026	CG5056	RpL23	CG3894	CG42613	CG31229	CG43901	CG30493	CG8547	CG34353	CG7091	CG34115	CG9815	CG8503	CG8713	CG9801	Dim1	CR43943	NimB3	NT5E-2	GstE3	Hen1	drd
CG11590	CG11447	CG12391	CG13937	CG15740	CG16817	CG15365	CG12773	CG12325	CG14860	CG14476	CG16758	CG32772	CG2126	CG17803	CG40472	CG31475	CG2004	CG5359	CG17294	CG3065	CG31431	CG18173	CG31800	CG43164	CG30098	CG8908	CG5199	RpL23A	CG4291	CG42817	CG31715	CG4406	CG31855	CG9416	CG40160	CG7739	CG3604	CG9915	CG9674	CG8907	CR42738	Lar	CR43971	NnaD	Pfk	M6	Pgant35A	ppk22
CG11596	CG11555	CG13625	CG14164	CG16713	CG1707	CG15916	CG1309	CG1234	CG14967	CG14508	CG17224	CG33920	CG2144	CG18259	CG4091	CG31817	CG2006	CG5527	CG17327	CG31064	CG32368	CG1847	CG32243	CG43658	CG30286	CG9171	CG5414	RpL24	CG5274	CG43324	CG32069	CG4596	CG33116	CG9650	CG4041	CG8449	CG43203	CR44103	CR43256	CG9747	CR43356	Larp7	CR45137	Phae2	Pvf3	NaCP60E	SP1029	spz5
CG11679	CG11722	CG14054	CG14696	CG17574	CG17202	CG16890	CG13322	CG12499	CG15099	CG14613	CG17272	CG4080	CG2162	CG1888	CG42231	CG31997	CG2023	CG5757	CG17599	CG31122	CG32579	CG18747	CG32512	CG43759	CG30287	CG9722	CG5567	RpL26	CG5326	CG43347	CG32230	CG5290	CG4096	CG9723	CG42255	CR44366	CG4386	CR45143	CR43887	CR42646	CR43432	Med	E(var)3-9	SP1173	Rcd2	Nha2	gfzf	trh
CG11777	CG11781	CG14438	CG14778	CG18754	CG1746	CG16989	CG13604	CG12909	CG15118	CG14818	CG17625	CG42593	CG2931	CG2100	CG42663	CG3238	CG2059	CG6479	CG17904	CG32032	CG33926	CG18748	CG32982	CG4452	CG3117	CR42719	CG5664	RpL27	CG5339	CG43729	CG32448	CG6910	CG4933	CR18166	CG42327	CR44392	CG45065	CoRest	CR44391	CR43159	CR43466	Nf-YB	Elba2	Tequila	Su(fu)	Rab19	meso18E	wat
CG11882	CG11885	CG14442	CG14906	CG18810	CG1749	CG17180	CG13896	CG13077	CG1550	CG14997	CG17646	CG43736	CG32428	CG2124	CG42671	CG32655	CG2147	CG6693	CG18547	CG3356	CG34012	CG2818	CG33225	CG4557	CG31219	CR43301	CG5727	RpL27A	CG5611	CG43740	CG32856	CG7470	CG4957	CR32027	CG42354	CR46060	CG4702	Cpsf73	CrebA	CR43465	CR44948	Nplp1	FLASH	Tsp42Ef	bchs	alpha-Est7	ric8a
CG12081	CG11980	CG1513	CG15211	CG1983	CG17680	CG17233	CG1407	CG13096	CG1640	CG15093	CG17746	CG44774	CG32537	CG2211	CG43367	CG33275	CG2767	CG7593	CG18596	CG34380	CG34288	CG2915	CG33985	CG4813	CG31705	CR43334	CG5913	RpL28	CG5808	CG4577	CG33170	CG7607	CG5773	CR44741	CG4953	CR6900	CG6026	Cyp6u1	Cyp6a20	CR43626	CR44972	Oga	Gem3	aos	cin	form3	slp1
CG12096	CG12107	CG15309	CG15879	CG2225	CG17691	CG17600	CG14414	CG13097	CG1673	CG15111	CG18171	CG4768	CG33649	CG2974	CG45049	CG33970	CG2852	CG7744	CG18787	CG3605	CG34376	CG30389	CG34194	CG5445	CG31729	CR43460	CG5916	RpL29	CG5823	CG4660	CG33774	CG8300	CG5989	CadN	CG5149	CaMKI	CG6055	DOR	Dg	CR44310	Ccn	Pi3K68D	Ice1	drm	cyc	nec	spdo
CG12106	CG12288	CG16711	CG1607	CG30026	CG17737	CG17652	CG14894	CG13185	CG16896	CG1518	CG18549	CG5151	CG33932	CG30022	CG45050	CG34038	CG2918	CG8223	CG1882	CG4050	CG4098	CG31832	CG34296	CG5758	CG33056	CR44060	CG6812	RpL3	CG5877	CG4666	CG34117	CG8641	CG6071	Cyp12a5	CG6136	CanB2	CG6836	Dab	Drat	CR44830	CdGAPr	Rca1	Ime4	egr	fng	orb2	ste14
CG12123	CG12304	CG16721	CG16790	CG30090	CG17765	CG1824	CG15012	CG13773	CG16974	CG1544	CG2258	CG5316	CG34422	CG30105	CG4911	CG34120	CG30091	CG8316	CG2017	CG42554	CG4199	CG32335	CG3638	CG6574	CG33346	CR44131	CG7168	RpL30	CG6509	CG4678	CG34191	CG9279	CG6418	Cyp6a9	CG7130	ClC-b	CG6847	Dyrk2	Ets96B	CR45133	Cyp6a2	Rrp6	ImpE3	loh	fz4	pie
CG12129	CG12321	CG1677	CG17544	CG30187	CG17896	CG18749	CG15602	CG13843	CG17493	CG15706	CG2765	CG5830	CG3499	CG31460	CG6051	CG34193	CG30291	CG8679	CG2064	CG44245	CG42259	CG32369	CG3961	CG6583	CG33458	CR44179	CG7372	RpL31	CG6961	CG5281	CG34200	CG9766	CG6959	E(spl)m6-BFM	CG8311	CtsB1	CG7201	Elp3	Hex-A	CR45635	Drip	Sin	Lcp65Ag3	ltl	mdy	pros
CG12173	CG12608	CG16947	CG17660	CG30283	CG1970	CG1998	CG17019	CG14210	CG17508	CG1637	CG31145	CG6175	CG3542	CG31643	CG6091	CG3967	CG30467	CG9021	CG2076	CG4495	CG42542	CG32591	CG40006	CG7115	CG33459	CR44849	CG7379	RpL32	CG7352	CG6329	CG34242	CR43399	CG6985	Ef1alpha100E	CG8379	Eip55E	CG7330	HP1b	IM14	CR45953	ImpL3	Taf12	LpR1	mld	mim	sbr
CG12343	CG12848	CG1737	CG17734	CG30414	CG2862	CG30069	CG17260	CG14230	CG17712	CG16743	CG31436	CG6700	CG3781	CG31869	CG6115	CG4017	CG3061	CG9471	CG2701	CG4538	CG42806	CG32638	CG42240	CG8192	CG33462	CR45260	CG7611	RpL34a	CG7357	CG7378	CG34250	CR43481	CG7326	Etl1	CG9376	Fer1HCH	CG7432	Ino80	ITP	Cct2	Ipp	Yippee	MED25	prc	pk
CG1265	CG12935	CG17454	CG17760	CG30456	CG30108	CG3009	CG17565	CG14544	CG2292	CG17029	CG31637	CG6966	CG44009	CG31871	CG7564	CG42260	CG31777	CG9752	CG2909	CG4611	CG42807	CG3394	CG42524	CG8366	CG34023	CR45305	CG7730	RpL34b	CG7702	CG7990	CG34273	CR43660	CG7427	Fas2	CG9953	Fer2LCH	CG7884	LRP1	Irk3	Cda9	ItgalphaPS4	att-ORFA	Sema-2a	ptr	qkr58E-2
CG12702	CG12975	CG17514	CG17841	CG30463	CG30338	CG30381	CG17855	CG14569	CG2469	CG17486	CG31659	CG8034	CG4447	CG3223	CG7879	CG42272	CG32276	CG9839	CG3008	CG4709	CG43236	CG34010	CG42692	CG9356	CG34138	CR45458	CG7946	RpL35	CG7706	CG8838	CG34293	CR44171	CG7488	Fic	CR43493	Gdi	CG8170	Lac	Mkp3	Cyp6a15Psi	LIMK1	bou	Shroom	sda	rasp
CG12818	CG1307	CG17612	CG18769	CG3091	CG31548	CG30496	CG17982	CG1463	CG2658	CG17597	CG31751	CG8468	CG4537	CG32447	CG8176	CG42456	CG32576	CR43913	CG30339	CG4935	CG5118	CG34136	CG42808	CG9503	CG34394	CR45612	CG7979	RpL35A	CG8121	CG9813	CG34439	CR44892	CG7747	GCC88	Ca-alpha1T	Git	CG8213	Lcp65Ag1	NetB	Dhit	NijC	caup	Tg	svp	yem
CG12822	CG13630	CG17912	CG18812	CG31226	CG31917	CG31028	CG18568	CG14683	CG2698	CG17636	CG31778	CG8668	CG4573	CG33213	CR40465	CG42557	CG33052	CR45778	CG31142	CG5003	CG5322	CG34183	CG43071	CG9527	CG42321	CR45910	CG8485	RpL36	CG9323	CR43944	CG3560	CR45873	CG8239	Him	Cubn	Hem	CG8568	Lon	Nup93-1	Dip3	Or46a	cyp33	Tsp	tup
CG12895	CG13667	CG18135	CG1896	CG31337	CG3192	CG31743	CG18659	CG14722	CG2943	CG17681	CG31976	CG8949	CG4603	CG33230	CR42549	CG42747	CG33129	Caf1	CG31296	CG5027	CG5399	CG3814	CG43175	CG9689	CG42587	Crtp	CG8740	RpL36A	CG9346	CR43973	CG3566	CR45962	CG8441	JhI-1	DNApol-iota	Hexo2	CG8854	Mnn1	Obp93a	GstD10	Sep4	dik	e(y)3	unc-5
CG13014	CG13850	CG18619	CG2065	CG31673	CG31950	CG31898	CG1890	CG14805	CG30080	CG17698	CG31999	CG9328	CG4747	CG34404	CR44559	CG43107	CG33303	Caf1-105	CG31694	CG5180	CG5909	CG42238	CG44004	CG9691	CG42680	Cyp28a5	CG9305	RpL37A	CG9754	CRMP	CG3621	CR46044	CG8963	MED28	GIIIspla2	Hmu	CG9411	NiPp1	Pvf1	Ir7b	Slob	emp	ea	wrapper
CG13192	CG13993	CG1965	CG2736	CG31674	CG3214	CG32095	CG2224	CG15019	CG30095	CG17840	CG32170	CG9715	CG4849	CG3570	CR44962	CG43117	CG33977	Caf1-180	CG31793	CG5262	CG6569	CG43064	CG4408	Cont	CG42684	Cyp4d21	CG9426	RpL37a	CG9941	Calx	CG3706	CS-2	CG9257	Mf	Hmt-1	Jheh1	CG9512	Ocho	TfIIEalpha	Lsd-2	Tdc1	mbt	gk
CG13365	CG14100	CG2182	CG30269	CG31826	CG32441	CG33172	CG2310	CG15027	CG30392	CG1907	CG32407	CG9821	CG5013	CG3921	CR45865	CG43143	CG3652	Cas	CG32396	CG5439	CG6701	CG4623	CG44250	Dl	CG42792	Cyp6a22	CLIP-190	RpL38	CR33963	CanB	CG40228	Clk	CG9531	Mhc	Ipk2	Jupiter	CG9518	Ptp10D	Ubx	Nmdmc	TpnC73F	melt	mil
CG13601	CG1416	CG2247	CG3036	CG32073	CG33155	CG3337	CG2938	CG1542	CG30403	CG1927	CG32845	CG9940	CG5188	CG40191	CYLD	CG43313	CG3792	Cdc6	CG32549	CG5543	CG7777	CG5418	CG44251	Drep-1	CG42876	Cyp6d5	CR43314	RpL39	CR44135	Dop1R1	CG41128	Cyp12d1-p	CG9886	Mlc1	Liprin-gamma	MP1	CG9737	RYBP	Ude	Oatp33Ea	Treh	mgl	nvy
CG13865	CG14270	CG2316	CG31202	CG32106	CG3321	CG3402	CG30109	CG1575	CG3160	CG2135	CG33181	CHES-1-like	CG5569	CG4165	Cam	CG43366	CG4164	Cdk1	CG32625	CG5674	CG8046	CG5828	CG4650	E(spl)m2-BFM	CG43153	Dh44-R2	Cap-D2	RpL4	CR45668	Drep-2	CG42239	DnaJ-1	CalpC	Mlc2	MFS10	Mec2	Ccp84Ae	Ranbp9	apt	TwdlC	Whamy	noc	os
CG13871	CG14286	CG2790	CG31961	CG32196	CG3446	CG34056	CG30423	CG1671	CG3164	CG2200	CG33298	CR31044	CG5641	CG4203	CanA-14F	CG44838	CG4293	Cdk2	CG32641	CG5805	CG8620	CG5999	CG5191	E(spl)m3-HLH	CG43179	Dic61B	Chd1	RpL40	CSN4	Drl-2	CG42336	DopEcR	Dcp-1	Mp20	NC2beta	NimC3	Ccp84Ag	Rim2	dlp	Ucp4B	btl	p38b	otk
CG13890	CG14352	CG2926	CG32066	CG3246	CG3731	CG34165	CG30466	CG16833	CG31731	CG2246	CG33995	CR31144	CG5708	CG42748	Cdc42	CG5026	CG4645	Cdk4	CG33107	CG5880	CG9510	CG6034	CG6231	E(spl)m4-BFM	CG43774	Dscam3	CstF-50	RpL41	Caper	G6P	CG42376	Duox	GckIII	Mpc1	Nf-YA	Npc2a	ChLD3	Sfmbt	dve	Uhg5	bves	ppk29	robo
CG13902	CG14464	CG30122	CG32103	CG32816	CG3776	CG34409	CG3077	CG17163	CG3209	CG2493	CG34007	CR31912	CG6617	CG4455	Chc	CG5466	CG4670	Chd3	CG33158	CG5902	CG9947	CG6733	CG6357	E(spl)m7-HLH	CG44098	Gmap	CycA	RpL5	Cirl	Gyc88E	CG44242	Ect3	Ide	Octbeta2R	Nup58	Oat	Cht5	Su(H)	eIF2B-gamma	Uhg7	galectin	pr	rut
CG13926	CG14480	CG3107	CG32138	CG33178	CG3800	CG3500	CG31344	CG1738	CG32119	CG2811	CG34232	CR43857	CG7139	CG4627	CrebB	CG5500	CG4729	Chrac-14	CG33468	CG5938	CR32205	CG6805	CG6429	E(spl)m8-HLH	CG44475	Gr36a	CycB3	RpL6	Cog7	Hr51	CG6463	GEFmeso	Las	PCID2	Obp18a	Pis	Cpr64Ab	Top3alpha	elB	Vha100-4	krz	shf	sqz
CG14036	CG14543	CG33229	CG32264	CG33226	CG3939	CG3511	CG31523	CG1785	CG32165	CG2846	CG34305	CR44704	CG7185	CG4968	Dlic	CG6163	CG5021	Claspin	CG33494	CG6015	CR42491	CG7556	CG6656	E(spl)malpha-BFM	CG4721	Hers	CycH	RpL7	DCP2	IA-2	CG6610	Gr9a	Nse4	PIG-U	Ppt1	Pmm45A	Cpr64Ac	chas	kn	cu	kune	vimar
CG14079	CG14618	CG3408	CG32425	CG3328	CG40127	CG3548	CG3165	CG1789	CG32643	CG30120	CG3568	CR45102	CG7265	CG5147	Dys	CG6398	CG5276	Cp110	CG33785	CG6153	CR42715	CG7860	CG7142	E(spl)mdelta-HLH	CG4733	InR	D19A	RpL7A	Ge-1	Lgr1	CG7394	Hs3st-A	Ntmt	Prm	Prestin	RabX1	Cpr64Ad	ckn	l(2)01289	ken	rho-6	yrt
CG14103	CG14671	CG34220	CG3267	CG33460	CG41378	CG3632	CG31717	CG18178	CG32699	CG31075	CG3831	CR45275	CG7650	CG5181	E2f1	CG6729	CG5287	Ctf4	CG3397	CG6659	CR43212	CG8417	CG7328	E(spl)mgamma-HLH	CG4793	Ir93a	Dscam1	RpL8	HIP	Mctp	CG7580	Hsp23	Nup133	SclB	Ptp69D	Ras64B	Cpr66D	cno	mir-283	l(2)08717	sfl
CG14130	CG14701	CG34401	CG32676	CG33461	CG4169	CG3995	CG32109	CG18273	CG32791	CG31224	CG3940	CR45404	CG7656	CG5961	Eip63E	CG6739	CG5382	CycE	CG34423	CG6841	CR43496	CG8665	CG7492	ECSIT	CG5050	Listericin	Fbxl4	RpL9	Hpr1	Mid1	CG7630	Hsp26	Obp99a	Sox100B	Rbcn-3B	RhoGDI	MCO3	comm	mthl7	obst-E
CG1427	CG14806	CG3744	CG32795	CG33648	CG42380	CG4061	CG32202	CG18600	CG3295	CG31937	CG42324	CR45874	CG7685	CG6040	GATAd	CG7016	CG5458	DNA-ligI	CG3448	CG6951	CR43957	CG9005	CG7582	Evi5	CG5321	Mp	Ilp8	RpLP0	IntS12	Nep3	CG7712	Hsp27	Pbp49	Sry-beta	Reph	SCAR	Osi14	conu	odd	r-cup
CG1444	CG14817	CG4022	CG3301	CG34054	CG42498	CG42741	CG3308	CG2199	CG3368	CG32039	CG42362	CR45926	CG8004	CG6144	Galphaq	CG7069	CG5484	DNApol-alpha180	CG3476	CG7044	CR44030	CG9119	CG8008	Exo70	CG5375	Mur2B	MED11	RpLP1	Ipk1	Oli	CG7889	Hsp68	PebIII	Sug	RhoGAP15B	Sap-r	Osi15	crb	rdgA	se
CG14463	CG14965	CG4119	CG33012	CG34198	CG4278	CG42797	CG33635	CG2260	CG34159	CG32068	CG42556	Caps	CG8009	CG7009	Gbeta13F	CG7101	CG5862	DNApol-alpha50	CG3534	CG7429	CR44042	CG9153	CG8112	Fas3	CG5734	Nop17l	MED18	RpLP2	Khc-73	Pal2	CG7945	Hsp70Aa	Pex10	TfIIFbeta	Rint1	SelR	Osi18	dgo	rk	sut2
CG14511	CG15100	CG42245	CG33469	CG34234	CG43346	CG43245	CG34125	CG2691	CG3523	CG32163	CG4267	CkIalpha	CG8067	CG7102	HDAC4	CG7294	CG5885	DNApol-alpha60	CG3740	CG7456	CR44779	CR17024	CG8180	GV1	CG6765	Obp46a	MED24	RpS10b	Lasp	Pkc53E	CG8498	Hsp70Ab	Rab3-GAP	Tm2	Spn77Ba	Sep1	Osi19	egg	snoRNA:Me18S-G1620	tRNA:CR31143
CG14561	CG15168	CG42724	CG33475	CG34331	CG4390	CG43341	CG34126	CG2972	CG3702	CG32486	CG42867	Cnx14D	CG8134	CG7200	HdacX	CG8195	CG6453	DNApol-alpha73	CG4210	CG7457	CR45045	CR32636	CG8501	Gk	CG7956	Pde6	MESR6	RpS11	MED1	Pu	CG8860	Hsp70Ba	Ranbp21	UBL3	Su(var)2-10	Sep2	Osi2	elav	tau	ush
CG14688	CG15390	CG4294	CG3348	CG34396	CG4646	CG43780	CG3529	CG2982	CG3714	CG32521	CG4325	Crtc	CG8149	CG7277	Hip1	CG9220	CG6746	DNApol-epsilon255	CG42306	CG7550	CR45140	CR43051	CG9384	Gmer	CG8735	Pkcdelta	MTA1-like	RpS12	MED27	Rab27	CG9034	Hsp70Bc	Rbp6	Vti1	Su(z)12	Snx3	Osi20	ey	wa-cup
CG14721	CG15436	CG43389	CG33510	CG34436	CG4692	CG4496	CG3558	CG30118	CG3835	CG3262	CG43446	CycG	CG8187	CG7288	Hrb27C	CG9319	CG6750	DNApol-epsilon58	CG42364	CG7609	CR45177	CR43282	CG9701	Grip84	CG9452	Ptp99A	Mat1	RpS13	PIG-C	Rab3-GEF	CG9344	Hsp83	S6kII	Zasp66	Tsp42Eg	Start1	Osi7	gus
CG14814	CG15715	CG44286	CG3376	CG34437	CG4769	CG4914	CG4101	CG30349	CG40045	CG33054	CG43673	CycT	CG8243	CG7358	Imp	CG9628	CG6766	Dp	CG42365	CG7741	CR45223	CR43468	CR34335	GstS1	CG9717	RpS5b	Mis12	RpS14a	Pp2C1	Rbp	CG9669	NPFR	Sirt4	ave	Tsp42Ej	Su(var)3-7	Osi9	jbug
CG14898	CG15877	CG4661	CG3726	CG34454	CG4908	CG4936	CG4287	CG3045	CG43273	CG33095	CG43739	Dad	CG8289	CG7504	Ir94d	CG9641	CG7484	Fancd2	CG42368	CG7818	CR45304	CR43650	CR43461	Hayan	CR16735	SNF4Agamma	Mob3	RpS14b	Rab21	Rdl	CR40469	Npc2g	Src42A	babos	Tsp42El	Unc-76	Peritrophin-A	kkv
CG14903	CG15881	CG4825	CG4019	CG3505	CG5045	CG4949	CG43210	CG3071	CG4612	CG34348	CG43867	Dbp80	CG8929	CG7600	Ire1	CG9782	CG7668	Fen1	CG42496	CG7988	CdsA	CR43937	CR44372	ImpE2	CR42791	Sema-2b	Mst85C	RpS15	Rcd5	Rim	Cdc37	PI4KIIIalpha	Tbp	bam	beta4GalNAcTA	Usf	Phk-3	mTerf3
CG14985	CG1646	CG4925	CG4025	CG3662	CG5214	CG5096	CG43355	CG32075	CG4705	CG34424	CG4393	Dd	CG9135	CG7878	Kat60	CG9990	CG7872	Fs(2)Ket	CG42553	CG8378	Csp	CR44047	CR44526	Inx2	CR43382	Tob	Mt2	RpS15Aa	Rlip	SIFaR	CoVIII	Seipin	ac	bt	bnl	Vamp7	Spn100A	mbo
CG15014	CG16753	CG5059	CG42389	CG42369	CG5261	CG5381	CG4552	CG3224	CG4972	CG3609	CG44438	EcR	CG9667	CG8204	MESK2	CR12842	CG7927	Gnf1	CG43921	CG8814	Cyp4ac1	CR44321	CR44599	Inx3	CR43474	TpnC4	Nup160	RpS16	Sptr	Sh	CoVIIc	Shaw	cdc2rk	cbc	bon	Wsck	Spn77Bb	not
CG15107	CG1703	CG5098	CG42394	CG4259	CG5355	CG5780	CG4585	CG32344	CG5112	CG3625	CG45095	Efa6	CG9849	CG8297	Map205	CR32111	CG8042	HP5	CG4858	CG9067	Cyp4ac2	CR44386	CR45036	Kdm4B	CR43771	alpha-Est6	P5CDh1	RpS17	Sse	Shab	HBS1	Tk	crn	drl	bru-2	blot	TwdlBeta	olf413
CG15237	CG17219	CG5292	CG4250	CG42711	CG5384	CG5787	CG4658	CG32409	CG5554	CG3719	CG4586	Ehbp1	CG9853	CG8405	Mkk4	CR43144	CG8237	HipHop	CG5205	CG9536	Cyp4d8	CR44895	CR45264	Lrt	CR44316	alpha-Est8	PAN2	RpS18	Tsc1	Side	Neb-cGP	Tsp3A	dalao	hd	caps	br	TwdlT	p53
CG15536	CG17259	CG5577	CG42559	CG42740	CG5515	CG5872	CG5004	CG32708	CG5604	CG3770	CG4629	Eip75B	CG9960	CG8771	Mo25	CR43241	CG8320	Hydr1	CG6066	CG9588	Cyp9f2	CR44992	CR45280	MED20	CR44478	alpha-Man-I	Paf-AHalpha	RpS19a	Tsp26A	Snap25	PGAP3	Tsp66E	dbr	htl	car	cathD	Zip71B	pUf68
CG15643	CG17593	CG5694	CG42565	CG42846	CG5548	CG6330	CG5446	CG33051	CG5676	CG3793	CG4723	Ephrin	CR43900	CG8818	Moe	CR43963	CG8386	Ibf2	CG6171	CG9601	Dhpr	CR45291	CR45550	MED30	CR44825	alpha-Man-IIb	Pcl	RpS2	Unc-115a	Syn	RpS15Ab	Ugt36Bc	fh	jp	fas	cib	ckd	temp
CG15653	CG1814	CG5746	CG42566	CG4301	CG5703	CG6425	CG5608	CG3335	CG5742	CG3860	CG4822	Flo2	CSN1b	CG8920	Myd88	CR44119	CG8397	Iswi	CG6272	CG9609	Doa	Cpr66Cb	CR45678	Mcr	CR45210	aop	Rbpn-5	RpS20	Vps16A	Syt1	Sem1	VGAT	gbb	kon	grk	dsx	dyl	wdp
CG15814	CG18213	CG5886	CG42666	CG43124	CG5861	CG6443	CG5850	CG3353	CG6041	CG3887	CG4842	G9a	CSN3	CG9186	NAT1	CR44489	CG8507	Jarid2	CG6353	CG9837	Dro	Ctr1A	CR45925	Mon1	CR45670	bif	RhoGAP1A	RpS21	ZnT49B	Syt4	Srp14	alphagamma-element:CR32865	mal	l(3)neo38	kel	fbl	ect
CG15863	CG18643	CG6227	CG42668	CG43125	CG5903	CG6843	CG5869	CG34163	CG6230	CG3902	CG4872	Galphao	CSN6	CG9213	Nhe2	CR44676	CG8738	Lsm10	CG6512	CG9934	Fili	Ctr1B	CR46102	Myo10A	CalpA	bmm	SK	RpS23	by	Sytalpha	TfIIFalpha	bsh	mei-218	nemy	kirre	l(1)G0193	slbo
CG15908	CG18815	CG6621	CG42674	CG43165	CG5941	CG6945	CG5919	CG3527	CG7099	CG40178	CG4950	Gprk1	CSN8	CG9636	PICK1	CR45185	CG9302	MAGE	CG6686	CG9992	GlcT-1	Cyp12a4	Ccp84Ab	Nf-YC	CenB1A	brat	SMC3	RpS24	cal1	TrpA1	Tom7	cbx	miple	obst-J	kug	nrv2	y
CG15912	CG2118	CG6664	CG42694	CG43348	CG5969	CG7154	CG5986	CG3704	CG7324	CG40298	CG5001	Graf	Cbp20	CG9666	Paip2	CR45225	CG9318	Map60	CG6769	CR43242	GstD1	Cyp49a1	Cpr100A	Patr-1	Cht4	cdc14	SRm160	RpS25	dmpd	X11Lbeta	Ucrh	dila	noi	shakB	lectin-33A	pdgy
CG1635	CG2263	CG7028	CG42708	CG43351	CG6020	CG7466	CG6405	CG3709	CG7601	CG42813	CG5367	Hil	Chrac-16	CG9684	Pak	Cap-H2	CG9467	Mcm10	CG6950	CR44390	He	Eaf	DptB	Prx2540-1	Dgk	chrb	Sas-4	RpS26	enc	amon	cype	dnr1	phl	side	lin-28	pen-2
CG1667	CG2543	CG7083	CG43070	CG43646	CG6028	CG7632	CG6707	CG3735	CG8135	CG4558	CG5510	His3.3B	Chro	CG9855	Pak3	Cdk9	CG9590	Mcm2	CG7542	CR6434	IP3K1	Elk	Dtg	Rb97D	Epac	corto	Sep5	RpS27	fz2	aret	eIF5	dpr12	rod	sls	mth	pll
CG16734	CG2685	CG7337	CG43187	CG43773	CG6195	CG7694	CG7197	CG3756	CG8184	CG4572	CG5726	Hsf	Cks85A	CLS	Pde9	Cht6	CG9911	Mcm3	CG7627	Cand1	Ir7f	FKBP59	Egfr	Rfx	Esp	cpo	Sld5	RpS27A	holn1	bru-3	ksh	kar	sax	sog	pyd	sea
CG16865	CG2794	CG7342	CG43340	CG43799	CG6439	CG7713	CG7220	CG3817	CG8202	CG4789	CG5987	Hsromega	Clp	CR18275	Pi3K92E	Cpsf100	CHOp24	Mcm5	CG8435	Ccs	Keap1	Gip	Eip93F	RhoU	FoxP	dnc	Spx	RpS28b	lbk	cpx	l(2)06225	lawc	sicily	tn	rho-7
CG16935	CG2875	CG7916	CG4398	CG45057	CG6455	CG7766	CG7222	CG4038	CG8306	CG5028	CG6287	Inr-a	Cp190	CR43685	Pp1-87B	Cralbp	CR45396	Mcm6	CG8549	Ccz1	L	Jheh3	Gli	Ripalpha	GstD9	dpr17	Taf11	RpS29	ldlCp	dysc	mRpL33	mfr	stwl	toc	sns
CG16986	CG3011	CG7971	CG44008	CG45186	CG6523	CG7896	CG7261	CG4069	CG8334	CG5044	CG6424	IntS6	CycK	Cdk7	Psc	Doc3	CaBP1	Mcm7	CG9505	Cen	MFS15	Kaz-m1	GstD4	Sans	Hmgs	fru	Trax	RpS3	mats	kek6	mRpL34	p38c	trc	twi	stau
CG17266	CG30159	CG8108	CG44040	CG45218	CG6638	CG7974	CG7523	CG4159	CG9132	CG5104	CG6762	JIL-1	D1	Coop	R	Es2	Catsup	Mes-4	CG9646	Cnot4	Nab2	Lpin	GstE11	Sip1	Itgbetanu	hth	Tsp74F	RpS30	mri	mmd	mRpL42	ref(2)P	ttm2	up	stmA
CG17333	CG30185	CG8188	CG5280	CG4829	CG6984	CG8191	CG7546	CG42358	CG9304	CG5110	CG6928	Kdm2	DCP1	CycD	RASSF8	Ets98B	Cnx99A	Mes4	CG9836	Den1	NijA	LysB	GstE9	Skeletor	JhI-21	kdn	YL-1	RpS3A	msl-1	nAChRalpha6	mRpL55	snoRNA:Me28S-C3420a	velo	wupA
CG17721	CG30499	CG8319	CG5346	CG4927	CG7011	CG8389	CG7806	CG42360	CG9425	CG5174	CG6967	Kr-h1	DMAP1	DIP2	Rab10	GNBP3	Crc	Mlf	CG9850	DnaJ-H	Nrg	LysD	GstO3	Sox15	Kal1	koi	armi	RpS4	mute	pHCl	mRpS21	snoRNA:Psi18S-1347b	vih	zuc
CG17726	CG31126	CG8671	CG5613	CG5009	CG7215	CG8399	CG7840	CG4360	CG9547	CG5254	CG7227	Liprin-alpha	Ddx1	DNApol-delta	Rab5	Gasz	Csat	Mlh1	CG9945	Dyb	PGRP-LA	LysE	Hnf4	Tom	Klp98A	mt:ND4L	ash1	RpS5a	net	pn	mt:ND3	snoRNA:Psi18S-1347c
CG18004	CG31249	CG8677	CG5953	CG5011	CG7382	CG8617	CG7967	CG4554	CG9706	CG5335	CG7778	Lk6	Df31	DUBAI	Rac1	Gfat1	Der-1	Nup107	CG9987	EDTP	PGRP-LB	Men	Hph	VhaM9.7-c	Myo28B1	mt:tRNA:A	fra	RpS6	ninaD	pog	mt:ND6	snoRNA:U49:66Da
CG18528	CG31784	CG8726	CG6006	CG5377	CG7430	CG8858	CG8298	CG4806	CHIP	CG5390	CG7781	MED19	DppIII	Dpy-30L1	Rac2	Gga	Der-2	Nup37	CHKov1	EndoB	Peritrophin-15b	Mtap	Ilp6	X11L	NKAIN	mt:tRNA:G	fus	RpS7	nrm	rdgBbeta	ox	yin
CG1885	CG31821	CG9003	CG6126	CG5397	CG7603	CG8878	CG8578	CG4866	CR18854	CG5482	CG8031	Mapmodulin	Dref	Dredd	Rbp2	Gr61a	ERp60	Nup44A	CHKov2	Fcp1	Plod	MtnA	ImpL2	Ziz	Nhe1	mt:tRNA:K	ico	RpS8	pr-set7	sNPF	sun
CG1943	CG31908	CG9086	CG6145	CG5704	CG7791	CG9134	CG8892	CG4901	CR32582	CG5532	CG8051	Mbs	Dsp1	Dsor1	Rho1	GstE5	Edem2	Nxt1	COQ7	Fip1	Ptth	MtnB	Kah	atms	Nrx-1	mt:tRNA:R	inaE	RpS9	scramb2	sals	ubl
CG2046	CG31957	CG9098	CG6299	CG5783	CG7834	CG9203	CG9773	CG5033	CR42862	CG5590	CG8080	Mes2	E2f2	Fsn	RhoGAPp190	Hsl	Ero1L	O-fut1	CR43264	GAPsec	PyK	MtnD	Lapsyn	bnb	PPO3	mt:tRNA:S:AGY	inv	Tango7	slo	scrt
CG2063	CG32022	CG9776	CG6428	CG5973	CG8199	CG9634	CG9775	CG5037	CR43417	CG5888	CG8539	Mnt	Eaf6	GPHR	Ric	ImpE1	Fkbp14	Or71a	CR44138	Grip91	Rad51C	MtnE	Letm1	bowl	Ptp61F	pip	jigr1	Tctp	snRNA:7SK	sif
CG2604	CG32164	CG9977	CG6983	CG6084	CG8209	CG9986	CG9996	CG5114	CR43471	CG5946	CG8596	Msp300	Gas41	Gld	Rox8	Kul	GM130	Orc1	CR44317	Hr78	Rap2l	N	Lip4	brk	Pvf2	prominin-like	l(1)G0045	Trip1	tun	unc-13-4A
CG2608	CG32250	CR30055	CG7029	CG6209	CG8680	CR32745	CHMP2B	CG5220	CR43916	CG5958	CG8602	NFAT	Gp210	H	RpII215	Lim1	Gale	Orc2	CR44430	Hs2st	Reg-5	Ncc69	Mdr49	cutlet	SPH93	raw	lic	bic	twe	unc80
CG2656	CG3226	CR32218	CG7192	CG6293	CG8778	CR42861	CIAPIN1	CG5535	CR44133	CG6180	CG8950	Ncoa6	HP1c	Hr39	S6k	MYPT-75D	Gfat2	Orc4	CR44717	IntS9	RhoGAP92B	NfI	Npc2f	dsh	Socs36E	rec	mRpS29	eIF-1A	vlc
CG2789	CG32267	CR43958	CG7536	CG6310	CG8993	CR43704	CR43257	CG5589	CTCF	CG6236	CG9184	Nsf2	Hel25E	JTBR	Smg5	Mad	Gmd	Orc5	CR44886	Leash	Rhp	NijB	Oatp26F	esn	Spn88Eb	robo3	msl-2	eIF-3p40
CG30010	CG32278	CR44417	CG8157	CG6553	CG9065	CR43818	CR43824	CG5645	Ca-P60A	CG6543	CG9509	Oatp74D	His2Av	KP78b	Smg6	Mad1	Gp93	Orc6	CR44976	MAN1	RpL22	Oatp30B	Obp99b	fliI	Unc-13-4B	roq	msl-3	eIF-3p66
CG30094	CG32736	CR45187	CG8160	CG6999	CG9140	CR43933	Cct1	CG5706	Cbp80	CG6665	CG9664	PRL-1	His2B:CG17949	MBD-like	Snap24	Mekk1	Grasp65	PCNA	CR45136	MBD-R2	SH3PX1	PPO1	Orct	fs(2)ltoPP43	Vha36-2	shn	oaf	eIF-4a
CG30100	CG33123	CaMKII	CG8177	CG7120	CG9172	CR44677	Cdk5	CG5728	Ccm3	CG7322	CG9989	Parp	His2B:CG33868	Magi	Socs16D	Msr-110	GstO2	Phf7	CR45195	MED15	Sclp	PPO2	PGRP-SC1a	futsch	alphaTub85E	slmo	obst-B	eIF-5A
CG30343	CG33228	Cals	CG8314	CG7453	CG9205	CR44845	Chmp1	CG6340	Cerk	CG7408	CR17025	Pdcd4	His3.3A	Mesh1	Strica	NT1	Gtp-bp	Pms2	CR45517	MED7	Sema-5c	PVRAP	PGRP-SC1b	grn	aru	sphinx	pcs	eIF3-S8
CG3038	CG33713	Capr	CG8317	CG7720	CG9231	CR45270	Cortactin	CG6388	Cht11	CG7414	CR32194	Pde11	HmgD	Miro	Syp	Nep2	Hmg-2	Pop2	CR45661	Mgat1	Sk1	Pde1c	PGRP-SC2	gukh	atilla	sty	qkr54B	eIF3-S9
CG30491	CG33964	Cdc27	CG8349	CG7763	CG9306	CR45472	Cwc25	CG6712	Ciao1	CG7530	CR32385	Pdp1	HmgZ	Msh6	Syx1A	Np	Hrd3	Pp4-19C	CR45981	Mob4	Sk2	Pdk	Pcd	jub	betaTub97EF	tai	tan	pix
CG31211	CG34015	Cdk12	CG8552	CG7997	CG9350	CR45797	CycY	CG6724	CkIIalpha-i3	CG7800	CR40354	Pka-C1	Hrb87F	Mtl	Tm1	Obp56a	Hsc70-3	Psa	CR46032	Myt1	Spn27A	Pfrx	Pk92B	kek5	cue	trol	trn	sta
CG31223	CG34132	Cf2	CG8839	CG8066	CG9548	CR45916	DAAM	CG6745	Cka	CG7970	CR43642	Pkn	LBR	Nf1	Tomosyn	Optix	Jafrac2	Psf1	CR46089	Nbr	SppL	Pgd	QC	kni	fend	vri	tsl	und
CG31278	CG3420	CkIIalpha	CG9265	CG8292	CG9581	Cad74A	Dap160	CG6767	ClC-c	CG8036	CR43866	Pld	LSm1	Nrx-IV	Trc8	PTP-ER	KdelR	Pym	Cad99C	Nup154	Stat92E	Plc21C	Reg-2	l(2)35Bd	gol	yuri	ttv
CG31301	CG3436	CkIIbeta	CG9396	CG8642	CG9603	Cad96Ca	Debcl	CG6937	Cpr	CG8111	CR44544	Pp2B-14D	Lam	Nup43	Trf2	RNaseX25	Kr-h2	RNaseP:RNA	Clbn	Nup205	Swip-1	Rab9	Spn88Ea	lute	hebe
CG31360	CG3501	Cog3	CG9451	CG9331	CG9662	Cad96Cb	Diap2	CG7182	Cul1	CG8132	CR44748	Ppa	M1BP	Nup54	Trn	Rab23	MFS16	RPA2	Corp	Nup214	Sxl	Rh4	Takl1	mTerf5	hop
CG31648	CG3689	Crk	CG9743	CG9360	CSN7	Cda4	Dlc90F	CG7246	Dcr-1	CG8207	CR44922	Prosap	MED8	POSH	Unr	Ranbp16	MFS18	RPA3	Cyp6d4	Nup358	Tbh	S	Tango13	magu	mthl3
CG31650	CG3760	CtBP	CG9932	CG9372	Cisd2	Cht3	Drice	CG7275	Dhc64C	CG8331	CR45144	Rab35	MRG15	Pex13	Usp7	RhoGAP93B	Manf	RanGAP	Dgp-1	Nup75	UGP	Sodh-1	Tep2	mirr	mthl4
CG31712	CG3808	Cul2	CR42868	CG9391	Clc	Cht7	Dronc	CG7338	Dot	CG8360	CR45145	RhoGAP19D	Nelf-A	Pink1	Vap-33A	RluA-1	Membrin	Rbf	Dh31	Nup98-96	Use1	St3	Timp	noe	nes
CG3176	CG40042	Cul3	CR43281	CG9406	CoIV	Clamp	Drp1	CG7339	Dp1	CG8372	CR45175	Samuel	Noa36	Pka-R2	Vha16-1	SKIP	Mtp	Rcc1	Fdxh	PQBP1	aux	Tpr2	Tsf3	ogre	pgant3
CG3184	CG4042	Cyp12c1	CR43855	CG9436	CoVIb	Cnb	Eb1	CG7637	Drep-4	CG8460	CR45371	Sik3	Non2	Plap	YT521-B	Sb	NUCB1	RecQ4	Fur1	Pbp45	bdg	Tsp29Fa	Vrp1	osp	slmb
CG31922	CG4045	Cyp6v1	CR44149	CG9795	CoVa	Dcr-2	EndoGI	CG7728	EF2	CG8525	CR45424	Sir2	Npl4	Pol32	ZAP3	Scm	Orct2	RecQ5	Gcn5	Pdp	bol	Tsp42Eq	Yp3	otk2	slow
CG32452	CG4186	DIP1	CR44381	CG9917	CoVb	Dll	FER	CG7839	Elp1	CG8974	CR45564	Smox	Ntf-2	Prx2540-2	alpha-Spec	Ser	Ost48	RfC38	GlcAT-I	Picot	capu	Tsp42Er	Zasp52	phol	wnd
CG32554	CG42359	Dark	CR45018	CG9981	Coprox	E(z)	Fit1	CG7845	Eps-15	CG9175	CR45593	Smr	Nup50	Qtzl	baz	Sod3	OstDelta	RfC4	Gr94a	Pitslre	cindr	TwdlG	b	pim	wun
CG32803	CG42371	Deaf1	CR45269	CR18228	Cyp1	Eogt	Fnta	CG8010	Etf-QO	CG9240	CR45632	Snoo	Ogg1	Rcd4	beta-Spec	Sp1	OstStt3	Rif1	GstT1	Ppt2	dally	Vsx1	dnd	pio	wun2
CG33062	CG42375	Dek	CR45640	CR42875	Cypl	Ercc1	GABPI	CG8064	Fcp3C	CG9248	CR45648	Su(Tpl)	Pgam5	RhoBTB	bun	Teh2	Ostgamma	RnrL	Hus1-like	Ptpmeg	dpr3	ZnT77C	drpr	pot
CG33276	CG42455	Dmtn	CR45815	CR43361	Cyt-b5	Faf	GAPcenA	CG8368	FucT6	CG9267	CR45809	Su(z)2	PpD3	RhoGEF2	chb	Upf3	P58IPK	RnrS	IntS11	RanBP3	eater	Zw	eIF4E-6	ptc
CG33331	CG42487	Dyrk3	CR45973	CR43364	Dak1	Fancl	GILT1	CG8414	Fur2	CG9485	CR45820	Tet	PrBP	Rnp4F	chic	Vang	PI31	RpA-70	Irbp	Rich	edl	aay	edin	rg
CG33506	CG4300	E(Pc)	CR46033	CR44095	EloB	Fas1	Gadd34	CG8461	GalNAc-T2	CG9577	CR46006	Tgi	Prp19	SP2637	cnc	Wnt2	Pa1	RpII33	Jafrac1	Slu7	fdl	alpha-Est3	ena	rols
CG3358	CG4338	E(bx)	CR46035	CR44170	EloC	Glycogenin	Ggamma1	CG8545	Glg1	CG9629	CR46075	Thd1	Prp3	Sara	cora	Wnt6	Papst2	Rpb7	JhI-26	Spf45	fuss	alpha-Est5	fat-spondin	salm
CG33671	CG4511	E23	CR46036	CR44367	Ent2	Gpi1	Gie	CG8611	Got1	CR32207	CREG	Tis11	Prp38	Sp7	crp	ab	Pdi	Rrp1	Ku80	Src64B	grass	bbc	fit	sas
CG33969	CG4593	Ect4	CR46064	CR44611	FK506-bp2	GstO1	Gl	CG8635	GstT2	CR44029	Cat	UbcE2H	Rab18	Spt	cv-c	alpha4GT1	SPoCk	SMC2	Lst8	Syx16	iPLA2-VIA	fbp	if	shg
CG34001	CG4619	Edc3	CR46067	CR44727	GstZ1	Hdac3	Gos28	CG8675	Gyk	CR44031	Cdep	alt	Ran	Srp54	dco	ara	Sar1	Skp2	MRP	Tfb4	imd	fok	mspo	snoRNA:Me28S-G3253
CG34150	CG4679	Eip78C	Cad86C	CR44811	LSm7	Hexim	HSPC300	CG8939	HIP-R	CR44558	Cpr49Ac	bel	Ref1	St2	dl	aralar1	Sec13	Slbp	Mocs1	Ube3a	kek1	fry	santa-maria	tweek
CG34228	CG4743	EndoA	CalpB	CR44897	MED10	Hsc20	Hrs	CG9004	Hip14	CR44620	Cyp4e2	ben	RnpS1	Strip	drongo	ari-2	Sec22	Smu1	Nedd4	Upf1	l(1)G0196	jeb	scaf
CG34229	CG4882	Eph	Cec-Psi1	CR45048	Mdh2	Hsp67Ba	Hsepi	CG9107	Ho	CR44912	DNaseII	cbt	RpII15	Su(var)3-9	eIF5B	bab2	Sec23	Snp	Obp49a	Xpac	lectin-24Db	klu	schlank
CG34261	CG5010	FBXO11	Cec2	CR45321	MrgBP	Hsp67Bc	I-2	CG9143	Ih	CR44985	Dip-B	chinmo	Rpn2	T3dh	emb	beat-IIIc	Sec61alpha	Snr1	Phax	Xpd	mAChR-A	laza	vir-1
CG34263	CG5131	Fak	CecA1	CR45354	Mtch	Hsp70Bb	Ilk	CG9246	IntS1	CR45124	Dip-C	cic	SA	Tango10	ens	bgcn	Sec61beta	Ssrp	Prp31	alpha-Man-Ib	mib2	lz	vsg
CG3608	CG5190	Fmr1	CecA2	CR45566	ND23	JHDM2	Khc	CG9253	Irp-1B	CR45813	Eip71CD	corn	SF1	Tango2	flw	bi	Sec61gamma	TBPH	Sbp2	beta4GalNAcTB	mir-971	mthl10
CG3618	CG5323	Galphas	CecB	CR45660	ND42	Lcp65Af	Klc	CG9281	LM408	Ced-12	Eip74EF	csw	SF2	Tap42	fray	boi	Sec63	Ts	Sytbeta	bip1	mrj	numb
CG3630	CG5380	Gbs-76A	CecC	CR45923	ND75	Lcp65Ag2	Klp64D	CG9300	Maf1	CenG1A	Ent1	cwo	SelD	Task6	fs(1)h	btsz	Spase12	UK114	Tace	c12.2	mst	path
CG3663	CG5412	Golgin245	Chd64	CR46093	NDUFA8	Lsm11	Klp68D	CG9515	Mio	Cyp6a17	Exn	da	Set	Tes	godzilla	bwa	Spase22-23	Ubc2	Tsp42Ed	cg	mv	peb
CG3803	CG5525	GstT4	Cip4	Cg25C	NDUFS3	Naa60	Liprin-beta	CG9596	Muted	Cyp6a23	Fhos	dlg1	Sirt2	Traf4	gro	ck	Spase25	Uch-L5	Ublcp1	chico	pirk	qtc
CG3909	CG5537	Gug	Clic	Cht2	NP15.6	Ndfip	Lis-1	CG9630	NimB1	Desat1	GC1	dm	SmB	Trs31	hang	disco	Spp	WRNexo	Ufd1-like	cta	ppk10	rap
CG3918	CG5599	HIPP1	Crag	Corin	Nedd8	Nek2	Mlc-c	CG9799	Npc1a	Efr	GC2	dsd	SmD1	Tsp97E	hep	dp	Srp9	XNP	Ugt86Da	disp	pst	srw
CG4036	CG5626	Haspin	Csk	Cp1	Nelf-E	Oseg4	Myo31DF	CTPsyn	Or43b	Eno	GILT2	east	Snap29	Ulp1	heph	ds	SrpRbeta	ana2	agt	dre4	rad	sut1
CG42232	CG5800	Hcf	Cyp311a1	Cpr5C	Nmt	PIG-S	Nhe3	CadN2	PEK	Fdh	GLaz	ed	Sry-delta	Vdup1	hrg	dx	SsRbeta	asf1	bbg	ebd1	regucalcin	tbrd-1
CG42271	CG5844	His1:CG33801	Cyp9f3Psi	Cyp305a1	Nurf-38	Parg	Nmda1	Cbs	Pat1	Fibp	Gal	emc	Su(var)205	app	hts	ems	Surf4	ball	bin3	elgi	rogdi	tna
CG42307	CG6073	IntS3	Cyt-b5-r	Cyp6a14	Oscp	Pepck	Oda	Csl4	Patronin	Fis1	Gclm	foxo	Taf6	bl	ird5	eyg	Syx18	beg	bocksbeutel	fl(2)d	sba
CG4239	CG6094	MED26	Dat	Cyp6w1	P5cr	Ptp4E	PIG-V	Dbp45A	Pex2	Fpps	GlcAT-P	ftz-f1	Taf7	c(3)G	jvl	fd96Cb	Syx5	cav	c11.1	kappaB-Ras	sdt
CG42445	CG6182	MED6	Dhap-at	Cyp9c1	Pdsw	Ptpa	PNUTS	Dbp73D	PhKgamma	GAA1	Glut1	fwd	Taf8	ci	l(2)gl	fz3	TRAM	cid	cactin	l(2)37Cb	snoRNA:Psi18S-531
CG42495	CG6404	MESR4	Diap1	Cys	Pex19	RAF2	Past1	Dis3	Pi4KIIalpha	GNBP1	Grp	g	Tango11	crim	l(3)L1231	grh	Tango5	dUTPase	ced-6	l(3)72Ab	spir
CG4365	CG6412	MSBP	Dic1	Dbi	Pomp	Rad1	Pax	Dph5	Pih1D1	Galt	Gs1	gce	TfIIA-L	dac	lid	hbs	Tapdelta	dmt	cl	mdlc	spri
CG43886	CG6550	MTF-1	Dif	Dnz1	Prosalpha2	Rat1	Pp2A-29B	Eap	Pkc98E	Gapdh1	Gs2	gem	TfIIB	dap	lig	hh	Trp1	dnk	dys	mi	svr
CG44303	CG6565	Max	E(spl)mbeta-HLH	Drs	Prosalpha3	Rbbp5	Psn	Elp2	Prp8	Gapdh2	Herp	gish	TfIIEbeta	ecd	mew	hui	Ubc7	dpa	eIF6	mib1	tRNA:CR31576
CG4592	CG6567	Mef2	Esyt2	Dscam4	Prosalpha4	Rcd-1r	RN-tre	Fib	Ptp52F	Gdh	Hr4	gpp	TfIIS	fj	mnb	knk	Xbp1	dup	gom	mino	unc-13
CG4594	CG6674	Met	Ets21C	Eip63F-1	Prosalpha5	Reck	Rab1	Hrb98DE	Pvr	GlyP	Hr46	hale	Top2	flfl	mop	l(2)37Ce	Ykt6	eco	hid	mio	wb
CG4598	CG6878	Mi-2	Exo84	Flo1	Prosalpha6	Rev1	Rab11	Hsc70-5	Rad23	GlyS	Indy	ham	Trf	ft	msn	modSP	bai	elg1	l(1)G0136	mip120	yellow-f
CG4610	CG7006	Mitf	Fim	Fmo-2	Prosalpha7	RpS19b	Rab14	Kap-alpha1	RanBPM	Got2	Invadolysin	hdc	Trl	gcl	mts	mthl5	boca	esc	lig3	muskelin
CG4615	CG7033	Mtor	GILT3	FucTB	Prosbeta1	Sap130	Rab2	Karybeta3	Ranbp11	Gpdh	Jabba	hipk	Trs20	jnj	mxt	nab	crc	fzy	ligatin	nito
CG4686	CG7048	Nipped-A	Galphaf	Gadd45	Prosbeta2	Sdr	Rab30	La	Rbcn-3A	GstE12	KrT95D	how	Trs23	l(2)35Be	norpA	nkd	deltaCOP	gammaTub23C	mbf1	nonA-l
CG4860	CG7137	Nipped-B	Galphai	GalNAc-T1	Prosbeta3	Sema-1a	Rab6	Marf	Rheb	GstE13	MESK4	jim	U2A	l(2)35Cc	nudE	nord	eca	geminin	mre11	polybromo
CG4880	CG7172	Not1	Gclc	Gbs-70E	Prosbeta4	Spn43Aa	Rab7	Mat89Ba	Rme-8	Irc	Mct1	kibra	U2af38	lft	olf186-M	nub	epsilonCOP	glu	mus210	pug
CG5068	CG7519	Not3	Glut4EF	Gel	Prosbeta5	Ssl1	Rab8	Mocs2	RpII140	Irp-1A	Mmp2	kis	U2af50	mael	oys	ovo	ergic53	l(2)dtl	nAChRalpha7	rngo
CG5126	CG7639	Opa1	Gpo-1	Ggamma30A	Prosbeta6	Syx6	Rabex-5	Mtr3	Rtnl1	Jheh2	Mrtf	klar	U4-U6-60K	milt	par-1	pck	heix	lat	nbs	sav
CG5498	CG7718	PDZ-GEF	Gprk2	Glt	Prosbeta7	T48	Rala	Mys45A	S2P	Jwa	Mst87F	l(2)41Ab	Uba2	moody	pes	pgant2	isoQC	lin-52	nmo	sced
CG5516	CG7770	PIP4K	GstD3	Gr28b	Prx3	Taf12L	Ras85D	Nap1	Sac1	LKR	Mvl	larp	Updo	oc	pico	pgant5	kcc	lwr	rad50	sofe
CG5568	CG7787	PMCA	GstD7	GstD2	Prx6005	Taf2	Rbsn-5	Nat1	SamDC	Lamp1	NLaz	lilli	Wdr82	pita	plum	ph-p	l(1)G0320	mei-38	rev7	stumps
CG5721	CG7841	PP2A-B'	GstE6	GstE1	RFeSP	Tak1	Rel	Nle	Sec15	MFS17	NimC2	lola	Zif	rho-5	pod1	pncr002:3R	l(2)SH0834	mu2	sni	tho2
CG5934	CG7911	PPP4R2r	GstE7	GstE2	Rae1	Ten-a	Rep	Nmd3	Sec16	MFS3	Obp99d	lost	alien	rn	pum	qsm	l(2)k12914	mus101	tomboy40	usp
CG6000	CG7914	Pallidin	GstE8	Hel89B	Rbp1	Tmhs	RhoL	Nnp-1	Sec24AB	Mdh1	Oscillin	lqf	baf	sca	qm	scaRNA:MeU2-C28	l(2)not	pch2	trk	wls
CG6005	CG7943	Pep	HLH106	Hml	Rbp1-like	Toll-7	Rop	Non3	Sec24CD	Mfe2	P5cr-2	mamo	beag	sdk	rb	scaf6	loj	prod	ver
CG6276	CG7949	Pi3K21B	HP1D3csd	Idgf1	Roc1a	Tsp39D	RtGEF	Nop56	Sec3	Mgstl	PGRP-SD	mask	botv	smo	rdx	sinu	meigo	rig	wus
CG6364	CG7950	Pk17E	Hydr2	Idgf3	Rpb10	Tyler	SMSr	Nop60B	Sec31	Mpcp	Pebp1	mbl	brm	spi	rin	slp2	p24-1	shu	ymp
CG6540	CG8003	PlexA	IM18	Idh	Rpb11	Ugt86Di	Sec8	Nopp140	Smurf	Mtpalpha	Peritrophin-15a	mei-P26	dgt1	tinc	sd	so	pgant6	snRNP-U1-C
CG6597	CG8005	PlexB	IP3K2	Inos	Rpb12	Uvrag	Sh3beta	Ns1	Snx6	O-fut2	RagA-B	mir-2491	eIF4AIII	tkv	sgg	sob	prtp	spn-B
CG6607	CG8038	Pngl	Idgf2	Ir40a	Rpn1	Vav	Shc	Ns2	Spn	ORMDL	Rfabg	msi	exd	tok	shep	sprt	scf	stg
CG6650	CG8078	Pnn	Irk1	ItgalphaPS5	Rpn10	Vps39	Snx1	Ns3	Sra-1	PGRP-LC	Sbf	mt:ATPase8	exu	tow	sktl	spz6	sel	sub
CG6695	CG8097	Pp1alpha-96A	Itp-r83A	KCNQ	Rpn11	Vps45	Socs44A	Nsun2	Srp54k	Pal1	ScpX	mt:srRNA	glo	tw	snz	stan	sip3	thoc6
CG6744	CG8206	Pten	Jra	Karl	Rpn12	al	Spn42Da	Nufip	Srp68	Papss	Sdc	mus201	hyx	uif	sol	su(s)	skap	timeout
CG6845	CG8235	Reps	LamC	Kaz1-ORFB	Rpn13	ana3	Spn55B	Nup153	Synj	Pcmt	Sox14	myo	icln	unc-119	sqd	toe	stas	tos
CG6903	CG8258	Rga	Lnk	LanA	Rpn3	ap	Spt-I	Prat	TER94	Pgk	Spec2	nej	jagn	veli	tacc	toy	twr	twin
CG6907	CG8326	Rok	Lrch	LanB1	Rpn5	ato	Sras	RIOK1	TM9SF4	Pglym78	Sply	neur	l(1)10Bb	vg	unc-45	tud	wol	uzip
CG7110	CG8531	Rtf1	MAPk-Ak2	LanB2	Rpn6	bib	Su(dx)	RIOK2	TMS1	Pgm	Sur-8	nonA	l(2)05714	vn	wge	tutl	zetaCOP
CG7194	CG8607	SMC1	MESR3	LpR2	Rpn7	btd	Syx13	Rbm13	Tango1	Phm	Synd	osa	l(3)73Ah	wbl	wts	vfl
CG7272	CG8728	SMC5	MICAL-like	LysX	Rpn8	cana	Syx7	Rlb1	Top3beta	PpV	Syx4	pAbp	lark	zf30C	zip	yellow-h
CG7332	CG9099	SRPK	Men-b	Meltrin	Rpn9	coil	Syx8	RpI1	TppII	Pur-alpha	Tango9	pan	lmgA	zormin
CG7420	CG9249	Saf-B	Mmp1	Mhcl	Rpt1	cold	TBCB	RpI12	Trf4-1	Rab39	Thor	pre-rRNA-Psi:CR45856	lsn
CG7441	CG9286	Sap30	Mob2	Mrp4	Rpt2	comm2	TSG101	RpI135	Tudor-SN	Rab4	Tollo	ps	mRNA-cap
CG7461	CG9330	Sap47	Msi	Mst98Cb	Rpt3	conv	Tbce	RpII18	Uba1	RagC-D	Tsp96F	psq	mRpL41
CG7506	CG9386	Set1	Myo61F	Mtk	Rpt4	d	Tgt	RpL24-like	Ubi-p63E	Rcd-1	TwdlE	puc	mago
CG7638	CG9393	Set2	NK7.1	Naam	Rpt5	dan	Tre1	RpLP0-like	Ubp64E	Rpi	Utx	px	me31B
CG7655	CG9399	Sin3A	NTPase	Ndae1	Rpt6	dia	Tsf2	Rpb5	Ubqn	Sec10	Vap-33B	raptor	mod(mdg4)
CG7737	CG9422	Sirup	Nc73EF	NimB4	SCOT	disco-r	Tsp86D	Rrp4	Ucp4A	SelG	axo	rl	mor
CG7772	CG9586	Slc45-1	Npc2h	NimB5	Sc2	dome	Ubc10	Rrp45	Ugt	Sesn	be	rudhira	mtTFB2
CG7789	CG9643	Slip1	Nplp2	NimC1	Sce	dpn	Ubc6	Rrp47	Vha100-2	SkpA	betaTub60D	sau	pre-mod(mdg4)-T
CG7824	CG9922	Slmap	Nrt	NtR	Scsalpha	dpp	Usp12-46	Rs1	Vps13	Stim	blow	sbb	prel
CG7857	CHORD	SoYb	PGRP-LF	PGRP-LD	SdhB	eap	Vha100-1	Sam-S	Vps35	Tango14	cer	scny	pzg
CG8128	Ccdc56	Spt5	PHGPx	PGRP-SA	SdhC	ebi	Vps2	Sas10	Zir	Thiolase	crok	scyl	row
CG8142	Cchl	Spt6	PKD	PH4alphaEFB	Sgt	ec	Vps20	Ski6	ZnT86D	Tina-1	crq	sima	rump
CG8145	Cct5	Ssdp	Pde8	Pdk1	SmD2	en	Vps24	Surf6	alphaCOP	Tpi	dnt	simj	smid
CG8173	Cctgamma	Stlk	Pect	Pdxk	SmD3	esg	Vps28	Tif-IA	arm	Uch	e	sina	ssp
CG8478	CstF-64	Su(var)2-HP2	Pino	Piezo	SmE	ex	Vps29	Top1	atl	Ugt35a	fax	skd	ssx
CG8481	Cyt-c-p	TH1	Pmp70	Pkg21D	SmF	eya	Vps36	Trap1	beta'COP	Ugt58Fa	gb	sno	tra2
CG8490	Dhod	Taf4	Prpk	Pli	SmG	fs(1)K10	Vps37B	U3-55K	betaCOP	Vha13	hng3	spen	trsn
CG8520	Dpit47	Tao	RapGAP1	Ppn	Sod	fw	Vps60	Uhg1	bigmax	Vha14-1	insc	swm	tsu
CG8783	Droj2	Vps26	RasGAP1	Pxn	Sod2	gl	WASp	Uhg2	bru	Vha26	jing	tlk	wmd
CG8786	EfTuM	Xe7	RhoGAP16F	Rgl	Srp19	hk	Wbp2	Uhg3	casp	Vha36-1	l(1)G0232	tou	woc
CG8891	Elf	Yeti	RhoGAP18B	Rip11	Ssb-c31a	hpo	Zfrp8	Uhg4	caz	Vha44	l(1)G0469	tral
CG9114	FK506-bp1	Zyx	RhoGAP68F	Sema-1b	Ssu72	ihog	Zn72D	Uhg8	clt	Vha55	l(2)efl	trx
CG9125	Hop	abs	RhoGAP71E	Spn28Dc	Taf10	ko	ZnT63C	Zpr1	cni	Vha68-2	lab	tth
CG9149	Hsc70-4	akirin	RhoGEF3	Spn42Dc	Taf10b	koko	ago	ade3	cp309	VhaAC39-1	lap	ttk
CG9154	Hsc70Cb	alph	SCAP	Spn42Dd	Tal	l(3)j2D3	alphaSnap	ade5	cv	VhaAC45	lbm	tyf
CG9272	Hsp60	alpha-Cat	Scamp	Spred	TfIIA-S	mab-21	aph-1	bor	eIF-4B	VhaM8.9	ltd	uex
CG9578	Kap-alpha3	ari-1	Sodh-2	Sr-CI	Tfb1	mas	betaggt-I	bsf	eIF3-S10	VhaM9.7-b	luna	wdb
CG9705	LSm3	babo	Sr-CIII	Sr-CIV	Torsin	mei-S332	betaggt-II	bur	gammaCOP	VhaPPA1-1	miple2	wech
CG9804	Lhr	barc	Stam	Syn1	Trxr-1	mey	cag	bys	garz	VhaSFD	mub
CG9870	Moca-cyp	bip2	Swim	Tab2	Txl	mkg-p	capt	clu	gek	Zip102B	nau
CG9921	Mpp6	bsk	Syb	Teh1	Ubc4	mol	coro	dbe	gig	ZnT41F	pain
CR42254	Mulk	cdi	Tep4	Ten-m	UbcE2M	mthl1	cpa	eIF2B-delta	gry	ash2	pgant8
CR44291	NAA20	chm	Tep5	Tep1	Uev1A	mthl9	cpb	hoip	hppy	colt	pinta
CR44375	NHP2	crol	Tl	Tig	alphaTub84B	nac	dos	kra	hyd	cv-d	ppl
CSN5	Nca	ctrip	Tret1-1	Traf-like	awd	nahoda	drk	kz	l(1)G0222	d4	rau
Cap-D3	Nlp	dikar	Ubi-p5E	Trx-2	betaTub56D	neb	dyn-p25	l(1)1Bi	l(2)k05819	eas	rpr
Cap-G	Nup62	dom	Vago	Tsp42Ee	blw	obst-A	flr	l(1)G0004	lqfR	frj	scb
Cenp-C	P32	eIF4G	Vinc	Ubc84D	ctp	ocm	gammaSnap1	l(1)G0020	lva	fwe	scramb1
Cep135	PDCD-5	eIF4G2	Vps4	Zip48C	dj-1beta	p	ics	l(2)03659	mt:ND1	grsm	sm
Cks30A	PGRP-LE	ear	Xrp1	Zip99C	dod	papi	ifc	l(2)09851	mt:ND2	l(1)G0255	sn
CycB	PSR	enok	aPKC	a	e(y)2	pea	ik2	l(2)34Fd	mt:ND4	l(2)k09913	snoRNA:Psi18S-640g
DNApol-eta	Pex11	ewg	alpha-Est1	alc	eIF-2alpha	ptip	jar	l(2)35Df	mt:ND5	mfas	tub
Det	Pex16	faf	alpha-Est9	amx	eIF-4E	put	key	l(2)k01209	mt:lrRNA	mod(r)	yar
Dhfr	Phb2	fd68A	antr	arg	eff	pwn	l(2)gd1	l(2)k09022	mt:tRNA:W	mt:ATPase6	yellow-g
DhpD	REG	for	bgm	cact	elm	qless	lace	l(3)07882	nonC	mt:CoI
Dip2	Rcp	fz	cert	cnn	fsd	rdo	nct	l(3)72Dn	omd	mt:CoII
Dmn	Roe1	glec	cher	cv-2	janA	rictor	olf186-F	mbm	park	mt:CoIII
Dpck	Rpb8	gw	chn	dock	l(1)G0156	rst	opm	mfrn	phtf	mt:Cyt-b
Egm	Rpp30	her	ct	ebd2	l(1)G0230	rt	p38a	mod	png	mthl2
EndoG	Rrp40	homer	egh	fne	l(1)G0334	rtv	par-6	msk	poe	mthl6
FANCI	Rrp42	inc	et	fog	l(2)35Di	rumi	parvin	nclb	puf	mtm
FRG1	Rrp46	l(3)psg2	fal	h	l(2)k10201	rux	pins	nero	pyx	nst
Fadd	Rtc1	lgs	foi	hoe1	l(3)03670	sc	rho-4	nop5	qkr58E-3	oxt
Fatp	SC35	lolal	ghi	kst	l(3)neo18	scrib	rtet	pen	roX1	p115
Fgop2	Scox	lt	hdly	kuz	levy	serp	sds22	pit	roX2	pncr009:3L
GXIVsPLA2	SdhA	mRpS5	jdp	l(1)G0289	mRpL15	sli	slim	ppan	shark	scu
Galk	Sgt1	mav	kay	l(3)02640	mRpL24	snoRNA:Me28S-A2589a	sowah	psidin	sl	snoRNA:Psi18S-525g
Gem2	SpdS	mir-2a-1	kraken	l(3)05822	mRpL36	snoRNA:Or-CD2	spas	r	slgA	sro
Gen	Sps2	mlt	lama	lea	mRpL46	snoRNA:Psi18S-1377a	spict	ras	slik	su(w[a])
Gs1l	Srp72	moi	loco	lectin-24A	mRpS9	ss	stck	snoRNA:Me28S-A2634b	snoRNA:Psi18S-525b	tmod
HP4	Su(P)	mrt	mam	lectin-28C	maf-S	ste24b	step	snoRNA:Me28S-G2703c	spn-F	xit
Hexo1	Surf1	mtd	mbc	lush	mtacp1	sug	subdued	snoRNA:nop5-x16-a	ssh	yip2
Ibf1	T-cp1	mura	mmy	nAChRbeta3	or	thr	tamo	spoon	ssp2
Incenp	TFAM	mus81	mthl13	nrv3	p47	tsh	trio	srl	syd
Ir76a	Taf13	mxc	mys	nuf	poly	twit	twf	v(2)k05816
Kdm4A	Taz	ncm	nrv1	p130CAS	porin	uri	vap	vig
Klp10A	Tcp-1eta	nocte	ome	pigs	robl	verm	vari	wcd
Klp3A	Tcp-1zeta	nsl1	rdgB	pnr	sesB	vvl	viaf	wds
Klp61F	Tim10	p120ctn	rgn	pnt	smt3	wdn	yki
Klp67A	Tim17b	pcx	rhea	pxb	spt4	wg
Kmn1	Tim8	pho	rost	pyd3	ste24a	wit
Kmn2	Tim9a	pic	rush	pyr	tsr	xmas-2
Lmpt	Tim9b	pnut	shi	rho	wal	z
Lsd-1	Tom20	qkr58E-1	shot	sPLA2	yps	zfh2
MCPH1	Tom40	retm	shrb	sano	ytr
MED21	Tom70	rgr	slif	sgl
MED22	alphaTub84D	rno	snoRNA:Me18S-G1189	spz
MED31	asparagine-synthetase	slpr	snoRNA:U76:54Eb	su(r)
Mink	bcn92	snama	spin	tyn
Mkrn1	blp	snoRNA:2R:9445410	sqh	upd2
Mms19	bonsai	spg	sra	vkg
Mul1	cup	srp	stc	wake
Myb	e(y)1	su(Hw)	stv	whd
Ndc1	eEF1delta	sxc	tara	yellow-b
Ndc80	eIF-2beta	tal-AA	trbl	zye
Nipsnap	eIF-2gamma	tws	tx
NitFhit	eIF2B-alpha	unk	upd3
Nnf1a	eIF2B-epsilon	upSET	veil
Nnf1b	eRF1	vtd	vib
Ns4	l(2)06496	wap	yellow-c
Nse1	l(2)37Bb	wapl	zfh1
Nuf2	l(2)37Cc	waw
Ote	l(2)37Cd	wde
Pabp2	l(2)37Cg
Pbgs	l(2)k14505
Pen	l(2)tid
Pex12	l(3)01239
Pex14	l(3)neo43
Pgi	mRpL1
Pka-R1	mRpL10
Plip	mRpL11
Poc1	mRpL12
Pof	mRpL13
Ppat-Dpck	mRpL14
Psf2	mRpL16
Psf3	mRpL17
Psi	mRpL18
RfC3	mRpL19
RhoGAP54D	mRpL20
RhoGAP5A	mRpL21
RhoGEF4	mRpL22
Roc2	mRpL23
Rpd3	mRpL27
Rsf1	mRpL28
SAK	mRpL3
Sas-6	mRpL30
Sgf11	mRpL32
Smn	mRpL35
Spc105R	mRpL37
Spc25	mRpL38
Spindly	mRpL39
Spn43Ad	mRpL4
Ssadh	mRpL40
Sucb	mRpL43
TM4SF	mRpL44
Tango4	mRpL45
Ttc19	mRpL47
Uba3	mRpL48
Vps16B	mRpL49
Vps25	mRpL50
WDR79	mRpL51
Wwox	mRpL52
XRCC1	mRpL54
Zw10	mRpS10
Zwilch	mRpS11
ade2	mRpS14
adp	mRpS16
aft	mRpS17
ana1	mRpS18A
arx	mRpS18B
asl	mRpS18C
asp	mRpS2
asrij	mRpS22
aurA	mRpS23
aurB	mRpS24
barr	mRpS25
bc10	mRpS26
beta4GalT7	mRpS30
bora	mRpS31
borr	mRpS33
c12.1	mRpS35
cN-IIIB	mRpS6
cbs	mRpS7
cerv	mahj
cmet	metl
csul	mge
dah	mgr
dgt2	mnd
dgt3	mtRNApol
dgt4	mtSSB
dgt6	nmd
e(r)	nudC
eIF2B-beta	pelo
endos	pont
feo	r-l
fidipidine	r2d2
gatA	rept
glob1	san
grp	scpr-C
gwl	spag
jumu	thoc5
kuk	thoc7
l(2)35Bc	tko
l(3)87Df	trus
l(3)mbt	ttm50
lds	vig2
lok	vito
mRpL2	wuho
mRpL9	x16
mRpS28
mRpS34
mad2
mars
mia
mip130
mip40
msb1l
msd1
msd5
msps
mud
ncd
nesd
nmdyn-D7
nxf2
pav
pbl
pds5
phr6-4
plx
pncr013:4
polo
pon
primo-1
rnh1
scra
sgll
sip2
sle
slv
snRNP-U1-70K
snf
spd-2
spn-A
squ
stai
sti
su(f)
tam
tef
tej
tex
tra
tum
udd
vls
vret
wac
wash
[truncated: 2 more columns]
