# Supplementary material for: Single-cell transcriptome maps of myeloid blood cell lineages in Drosophila
Source: Nat Commun. 2020 Sep 8;11:4483. doi: 10.1038/s41467-020-18135-y (PMC7479620; doi:10.1038/s41467-020-18135-y)
Supplement: Supplementary file 11 — Supplementary Data 7 [file 41467_2020_18135_MOESM11_ESM.xlsx]

## Sheet: Sheet 1
Supplementary Data 7. Gene modules of LM subtrajectory analysis in Figure 7d
Module 1	Module 2	Module 3	Module 4	Module 5	Module 6	Module 7	Module 8	Module 9	Module 10	Module 11	Module 12	Module 13	Module 14	Module 15	Module 16	Module 17	Module 18	Module 19	Module 20	Module 21	Module 22	Module 23
AIF	14-3-3zeta	18SrRNA-Psi:CR41602	26-29-p	AP-2sigma	Aats-tyr-m	AMPdeam	128up	CG10131	Abi	AP-2mu	140up	Arf102F	14-3-3epsilon	ACC	ATP7	ATPsyn-Cf6	28SrRNA-Psi:CR40741	CG10306	BigH1	Acf1	CG11073	CG1213
Aatf	AGO1	28SrRNA-Psi:CR45859	AcCoAS	Act42A	Acn	Aats-pro	Aats-arg	CG10527	Abl	Alg-2	AdamTS-A	ArfGAP3	AP-1sigma	AP-2alpha	Bzd	ATPsyn-b	5PtaseI	CG1354	CG10301	BEAF-32	CG11594	CG16953
Aats-gln	Acyp	Aef1	Aldh	Act5C	Alr	Ant2	Aats-asn	CG10660	Ac78C	Atg4a	Adk1	Ars2	Aos1	ATP8B	CG10139	ATPsyn-beta	AANATL2	CG3706	CG10764	BthD	CG14229	CG31648
Aats-his	Atet	Akt1	Ance-5	Adgf-A	Arpc3A	Arc1	Aats-asp	CG10877	Adf1	AttB	Ady43A	BicC	B52	Ance	CG10359	ATPsyn-d	AdoR	CG42361	CG10799	BubR1	CG14273	CG32250
Aats-ile	Atf3	Amun	Arpc3B	Akap200	Bub3	Arc2	Aats-gly	CG11374	Arl2	AttD	Apc	CG10425	BCAS2	AnxB11	CG10513	ATPsyn-gamma	Akh	CG5642	CG10830	CG10038	CG15282	CG42327
AdSS	Atpalpha	Ank	Atox1	Alh	CG1265	Arf51F	Aats-lys	CG1146	Atg13	CG10055	Bre1	CG10470	Bacc	Atg1	CG11509	Adk2	Asator	CG7414	CG11663	CG10336	CG18585	CG6638
AdenoK	Bsg	Aps	BM-40-SPARC	AnxB9	CG12702	Ate1	Aats-thr	CG12522	Atg18b	CG10098	CG10205	CG10590	Bap55	Atg8a	CG11760	Ald	CG10126	CG8636	CG13559	CG11788	CG18622	CG7611
Ak6	CG10063	Arf79F	C1GalTA	Arp2	CG12877	BI-1	Adam	CG12934	Atx2	CG10383	CG10585	CG10688	Bap60	CAP	CG11983	CG10340	CG10232	EF2	CG14147	CG12018	CG30080	CG8021
Art1	CG10494	Arpc2	CG10249	Arp3	CG12895	Btk29A	Ahcy13	CG13315	B4	CG10737	CG10874	CG1161	Bin1	CG10365	CG12698	CG11007	CG1105	Ef1alpha48D	CG14234	CG12824	CG30089	CG8066
Art3	CG10777	Atac2	CG10512	Arpc1	CG13630	Bug22	Aprt	CG13384	CG10635	CG11127	CG10947	CG11739	CG10561	CG10433	CG12917	CG11137	CG11395	Ef1beta	CG14628	CG13625	CG32026	Gos28
Art8	CG11138	Axn	CG10863	Arpc4	CG13742	CG10005	CG10050	CG13562	CG11381	CG11151	CG11779	CG11836	CG13018	CG11236	CG13255	CG11858	CG11400	Ef1gamma	CG14701	CG13690	CG33275	Trax
Bka	CG11148	BicD	CG1092	Baldspot	CG14561	CG10916	CG10418	CG14107	CG11475	CG12012	CG11816	CG11999	CG14966	CG11414	CG13376	CG11876	CG11425	Ip259	CG14743	CG14434	CG33307	Vha100-1
CG10214	CG11342	Bx42	CG10960	C3G	CG14688	CG12320	CG10495	CG14629	CG11537	CG12290	CG1208	CG12780	CG1598	CG12163	CG13457	CG11985	CG11426	Max	CG14786	CG1640	CG33468	YL-1
CG10286	CG11406	CG10555	CG1103	CD98hc	CG14898	CG12825	CG10576	CG14642	CG11880	CG12576	CG12991	CG13585	CG16817	CG12384	CG13532	CG12400	CG11529	Mpcp	CG15097	CG16892	CG33981	alpha-Est7
CG10341	CG11486	CG10804	CG11686	CG10472	CG14903	CG13101	CG1109	CG14762	CG12121	CG13116	CG13248	CG1371	CG17454	CG12512	CG13563	CG12859	CG12470	Nacalpha	CG15147	CG2277	CG34253	beg
CG10463	CG12594	CG11030	CG12173	CG11353	CG15107	CG13887	CG11267	CG15082	CG12133	CG13896	CG14610	CG1486	CG17768	CG12643	CG13618	CG13220	CG12655	Non1	CG15336	CG30105	CG42331	crq
CG10565	CG12645	CG11155	CG12582	CG11357	CG15237	CG13901	CG11444	CG1532	CG12947	CG14322	CG14718	CG18012	CG17912	CG13506	CG13658	CG13229	CG12721	Rack1	CG1572	CG31344	CG4267	eas
CG10592	CG12866	CG11505	CG12730	CG11791	CG15412	CG14207	CG11839	CG15543	CG13405	CG14567	CG14894	CG1840	CG2915	CG13551	CG13749	CG13364	CG12814	RpL10	CG1648	CG3847	CG42763	nemy
CG10903	CG12910	CG11873	CG12744	CG11807	CG15536	CG14269	CG11885	CG15740	CG13728	CG14570	CG15117	CG2129	CG31789	CG13842	CG13917	CG13436	CG13482	RpL10Ab	CG17324	CG4407	CG4302	nonA-l
CG10911	CG13442	CG14438	CG14040	CG12007	CG17343	CG14598	CG11980	CG17337	CG13751	CG14696	CG15210	CG2852	CG3226	CG13868	CG14301	CG14482	CG13609	RpL11	CG17660	CG45101	CG43341	sbr
CG10973	CG13624	CG14478	CG14186	CG12112	CG18171	CG14906	CG12107	CG17664	CG1387	CG14997	CG15554	CG2918	CG3402	CG13907	CG14339	CG14483	CG14072	RpL12	CG17666	CG5745	CG6018	whd
CG11076	CG14132	CG14641	CG14291	CG12795	CG1847	CG14984	CG12288	CG18088	CG1399	CG15012	CG15674	CG31915	CG4390	CG13937	CG15125	CG1707	CG15399	RpL13	CG18557	CG5746	CG6330	yuri
CG11089	CG14619	CG14712	CG14476	CG1291	CG1943	CG15510	CG12304	CG18549	CG14692	CG15611	CG15905	CG32174	CG4968	CG14818	CG15561	CG17202	CG1635	RpL13A	CG18754	CG5757	CG7194
CG11107	CG14763	CG1646	CG14523	CG13117	CG2034	CG1620	CG12736	CG2641	CG15347	CG17163	CG1607	CG32276	CG5384	CG18619	CG17386	CG1746	CG2233	RpL14	CG1942	CG6479	CG7378
CG11123	CG14777	CG1677	CG14990	CG13124	CG30100	CG16941	CG12935	CG2765	CG15818	CG17574	CG1657	CG32396	CG5554	CG18812	CG17440	CG1749	CG30069	RpL15	CG2291	CG6693	CG8353
CG11180	CG16998	CG17177	CG14995	CG13321	CG31156	CG17032	CG12975	CG30345	CG16710	CG2065	CG16965	CG32700	CG5986	CG2003	CG17470	CG17737	CG31145	RpL17	CG30046	CG6833	CG9220
CG11417	CG1774	CG1737	CG15093	CG14253	CG31213	CG17528	CG1307	CG30414	CG16713	CG2201	CG17754	CG32812	CG7185	CG2698	CG17477	CG17985	CG31220	RpL18	CG3104	CG7326	CG9263
CG1142	CG17803	CG17514	CG15098	CG14500	CG31460	CG18208	CG13850	CG30441	CG17841	CG2846	CG31267	CG33129	CG8067	CG30269	CG17646	CG18624	CG31769	RpL18A	CG31099	CG7593	CG9989
CG11555	CG18605	CG18536	CG1518	CG14879	CG3165	CG18262	CG13993	CG31673	CG2556	CG30423	CG31729	CG33303	CG8974	CG31473	CG17782	CG2120	CG32181	RpL19	CG31219	CG8223	CR43051
CG11563	CG18809	CG1910	CG15211	CG15446	CG31751	CG2453	CG13994	CG31674	CG30354	CG31337	CG31778	CG33635	CG9548	CG3164	CG17786	CG2611	CG32260	RpL21	CG31705	CG8891	CR43144
CG11583	CG2137	CG2199	CG15695	CG17168	CG33125	CG30015	CG1416	CG31683	CG31404	CG31717	CG32022	CG33774	CG9643	CG32425	CG18336	CG2862	CG33649	RpL22	CG31805	CG9684	CR45009
CG11837	CG2747	CG2469	CG15706	CG17544	CG33970	CG30389	CG14341	CG31955	CG32161	CG34384	CG32368	CG33977	CG9960	CG32795	CG30340	CG2943	CG34112	RpL23	CG32758	CG9705	CR45458
CG11920	CG2865	CG2926	CG15717	CG17746	CG34288	CG31142	CG15100	CG32073	CG32264	CG3568	CG32407	CG3702	CR46063	CG33225	CG31019	CG30415	CG34325	RpL23A	CG33271	CG9752	CR45820
CG12050	CG3009	CG30122	CG15894	CG17760	CG3534	CG32280	CG15440	CG32147	CG33054	CG3625	CG33056	CG3792	Cby	CG3376	CG31051	CG31126	CG34330	RpL24	CG33458	CR44392	Cyp12a4
CG12128	CG30497	CG32113	CG1628	CG17855	CG3618	CG32549	CG17259	CG32170	CG33995	CG3770	CG33111	CG4164	Clc	CG33764	CG3106	CG31715	CG3662	RpL26	CG33459	CR44568	Damm
CG12134	CG31157	CG32428	CG17029	CG18659	CG3630	CG32649	CG17278	CG32243	CG34394	CG40127	CG34278	CG42577	Coprox	CG3726	CG31809	CG32230	CG42324	RpL27	CG33462	CR44661	Ef1alpha100E
CG12301	CG31224	CG3436	CG17059	CG1890	CG3746	CG3303	CG17680	CG32638	CG4091	CG4025	CG34284	CG42790	Cyp1	CG42492	CG31816	CG32441	CG42364	RpL27A	CG33934	CR45132	Frq1
CG12325	CG31324	CG34401	CG17896	CG2010	CG3918	CG33107	CG17734	CG3328	CG42684	CG42239	CG3513	CG43322	Eno	CG4250	CG31875	CG3321	CG43103	RpL28	CG34033	Caf1	Gld
CG1234	CG31710	CG3542	CG17928	CG2070	CG42232	CG33494	CG18081	CG33648	CG43074	CG42259	CG42321	CG4729	FK506-bp2	CG42566	CG32106	CG33332	CG43894	RpL29	CG34155	Caf1-180	Gs2
CG12499	CG32369	CG3605	CG18343	CG3077	CG42342	CG33509	CG2046	CG34127	CG43091	CG42395	CG42562	CG4972	Fis1	CG42694	CG32214	CG34439	CG43897	RpL3	CG3822	Cdk1	Hand
CG12608	CG32450	CG3800	CG18747	CG31523	CG4239	CG33552	CG2147	CG34159	CG43340	CG42542	CG42663	CG5484	Gdi	CG42732	CG3259	CG3560	CG44085	RpL30	CG4066	Cdk2	ImpL3
CG12909	CG32536	CG41099	CG2118	CG31637	CG42494	CG33969	CG3011	CG34436	CG43659	CG43236	CG42675	CG5885	Got2	CG43370	CG33143	CG3731	CG44102	RpL31	CG42575	Chrac-14	Lac
CG13096	CG3264	CG42245	CG2444	CG31821	CG4598	CG3397	CG30499	CG3558	CG4511	CG5174	CG43107	CG6191	Hel25E	CG44008	CG33514	CG3776	CG4607	RpL32	CG42708	Claspin	Mon1
CG13097	CG33298	CG42724	CG2493	CG32066	CG4670	CG34423	CG32267	CG3638	CG4585	CG5613	CG43339	CG6230	His2Av	CG4572	CG34010	CG4169	CG4733	RpL34a	CG43153	CycA	PTP-ER
CG13185	CG33632	CG42806	CG2789	CG32103	CG5498	CG3777	CG32278	CG3961	CG4676	CG5676	CG43349	CG6453	His3.3A	CG5254	CG34232	CG42336	CG4842	RpL34b	CG43179	DNApol-alpha50	Prestin
CG13773	CG3523	CG4294	CG30090	CG32138	CG5783	CG4096	CG33051	CG42711	CG4907	CG5869	CG43427	CG6750	HmgZ	CG5390	CG34453	CG43203	CG5104	RpL35	CG43376	DNApol-alpha60	Shaw
CG14100	CG4080	CG4747	CG30148	CG3262	CG6540	CG4194	CG33713	CG42748	CG5011	CG6115	CG45057	CG7484	Hrb87F	CG6236	CG34460	CG44242	CG5381	RpL35A	CG43740	Dp	Spat
CG14210	CG42319	CG5830	CG30187	CG3348	CG6650	CG42306	CG34015	CG43175	CG5482	CG6701	CG4678	CG7655	MED10	CG6299	CG42265	CG4692	CG5704	RpL36	CG44475	Fs(2)Ket	Syt1
CG14230	CG42565	CG6966	CG30283	CG34184	CG6685	CG4238	CG34132	CG43799	CG5721	CG6891	CG4706	CG8320	Non2	CG6770	CG42502	CG4769	CG5919	RpL36A	CG45049	Gnf1	Teh3
CG14464	CG4266	CG7028	CG30344	CG4101	CG6695	CG42456	CG34163	CG45186	CG6983	CG7523	CG4872	CG8507	Ntf-2	CG6912	CG42697	CG5044	CG6040	RpL37A	CG4793	HP5	Tsp42Eg
CG14543	CG42668	CG7154	CG30463	CG42666	CG6903	CG42553	CG3420	CG4822	CG7778	CG7806	CG5096	CG8888	Nup58	CG7530	CG42792	CG5214	CG6959	RpL37a	CG5375	HipHop	Ugt36Ba
CG14722	CG42788	CG7183	CG3091	CG42674	CG6974	CG43780	CG3760	CG4829	CG7956	CG7881	CG5181	CG9302	Nurf-38	CG8034	CG42797	CG5261	CG8051	RpL38	CG5597	Ibf1	ald
CG14805	CG43156	CG7492	CG31075	CG43124	CG7272	CG4538	CG42455	CG4927	CG8628	CG7967	CG5510	CG9669	PSR	CG8135	CG42827	CG5548	CG9149	RpL39	CG6847	Ibf2	betaTub85D
CG15014	CG43313	CG7668	CG31777	CG43125	CG7504	CG45544	CG5010	CG5001	CG9084	CG8046	CG5568	CG9706	Pngl	CG8317	CG43077	CG5861	CG9336	RpL4	CG6901	IntS12	bru-3
CG15019	CG43736	CG7927	CG32039	CG44250	CG7638	CG4849	CG5323	CG5112	CG9932	CG8300	CG5835	CG9911	Pomp	CG9743	CG43254	CG6000	CG9391	RpL40	CG7992	Iswi	cad
CG15027	CG43742	CG7946	CG33052	CG44251	CG7737	CG4936	CG5525	CG5397	CR43802	CG8314	CG6136	CHOp24	Pp2A-29B	CR42862	CG43348	CG6020	CG9449	RpL41	CG8112	Kdm2	egr
CG1542	CG44325	CG7971	CG33226	CG5168	CG7787	CG5191	CG5535	CG5734	CR43900	CG8360	CG6569	CR43431	Prosalpha2	CR42868	CG4496	CG6463	CG9452	RpL5	CG8539	Map60	loh
CG15715	CG4500	CG8108	CG33460	CG5346	CG7824	CG5199	CG5537	CG5854	CR44316	CG8620	CG7025	CR43933	Prosalpha3	CR43855	CG4565	CG6610	CG9628	RpL6	CR43363	Mcm10	lov
CG1671	CG45050	CG8188	CG33461	CG5399	CG8142	CG5567	CG5599	CG5958	CR45403	CG8839	CG7381	CR44276	Prosalpha4	CR44133	CG4570	CG7215	CG9631	RpL7	CR44561	Mcm3	mid
CG16753	CG5151	CG8289	CG33465	CG5446	CG8173	CG5707	CG6878	CG5973	CR45890	CG9436	CG7442	CR45819	Prosalpha5	CR45018	CG45783	CG7430	CG9733	RpL7A	CR44645	Mcm5	scb
CG1703	CG5376	CG8441	CG34054	CG5953	CG9018	CG6512	CG7033	CG6279	Cam	CHMP2B	CG7497	Ca-P60A	Prosalpha6	CR45269	CG5731	CG7580	CR43382	RpL8	CR44976	Mcm6	sns
CG17219	CG5991	CG8677	CG34331	CG6006	CG9267	CG6686	CG7048	CG7470	Clic	CR42715	CG7607	CaBP1	Prosalpha7	CR45473	CG6142	CG7712	CR43432	RpL9	CR45567	Mcm7	yata
CG1785	CG6175	CG8908	CG34437	CG6091	CG9338	CG6805	CG7265	CG8292	CngA	CR43629	CG8195	CadN	Prosbeta1	CR45621	CG6553	CG7834	CR43467	RpLP0	CR45936	Nup93-1	zormin
CG1789	CG6734	CG8949	CG3505	CG7029	CG9921	CG6841	CG7770	CG8501	CycY	CR44511	CG8312	Catsup	Prosbeta2	CR45889	CG6765	CG8498	CR43951	RpLP1	Cyp6a8	Ote
CG18178	CG7368	CG9547	CG3609	CG7222	CR43653	CG6950	CG7911	CG8602	Dab	CR45003	CG8398	Crc	Prosbeta3	CaMKI	CG7149	CG8680	CR44107	RpLP2	Dhc64C	PCNA
CG18273	CG7920	CG9776	CG3902	CG7546	CR43767	CG7011	CG7950	CG8736	Dbi	CR45045	CG8735	Der-1	Prosbeta4	CenG1A	CG7872	CG8860	CR44151	RpS10b	Gp150	Phf7
CG18600	CG9005	CG9837	CG4019	CG7557	CR44960	CG7349	CG8235	CG9360	Debcl	CR6900	CG9328	Dp1	Prosbeta6	Chc	CG7900	CG9140	CR44567	RpS11	Hsp27	Pp4-19C
CG2260	CG9386	CG9915	CG40472	CG8026	Cdk4	CG7461	CG8258	CG9466	Esyt2	CecA2	CG9674	ERp60	Prosbeta7	Cht8	CG9616	CG9172	CR45382	RpS12	Kua	Pym
CG2691	CG9425	CLIP-190	CG41378	CG8176	Cenp-C	CG7747	CG8531	CG9917	FER	Ced-12	CG9801	Fic	Prx3	Crtp	CR31429	CG9344	CR45564	RpS13	Lcp9	RPA2
CG2790	CG9821	CR44573	CG42235	CG8177	CheB38b	CG7914	CG8728	CG9947	Fim	Chmp1	CR32773	Fkbp14	Rac1	CtsB1	CR40450	CG9603	CYLD	RpS14a	Lgr1	Rcc1
CG2875	CNMaR	Caper	CG42389	CG9451	Cks30A	CG8209	CG9399	CR32385	Gdh	Cortactin	CR42738	Frq2	Ran	Cyp28a5	CR42490	CG9934	CalpA	RpS15	Mal-A1	RfC38
CG2972	CR33218	Capr	CG42394	CIAPIN1	CycB	CG9135	CG9515	CR44463	Gpo-1	Csk	CR43420	Gfat2	Rbp1	Cyp6a17	CR42767	CR42646	CdGAPr	RpS15Aa	Men-b	Rif1
CG2982	CR34335	Chro	CG4259	CR43281	CycB3	CG9505	CG9581	CR44727	Gprk2	Dlc90F	CR44138	Gp93	Ref1	Dro	CR43626	CoIV	Cyp312a1	RpS16	Oatp33Eb	RnrL
CG30118	CR40469	CkIIbeta	CG42807	CR43961	Det	CG9609	CG9769	CR45962	Ilk	DnaJ-H	CR44948	Gpdh	RhoGDI	Fur1	CR44053	CoVIII	DAAM	RpS17	Or59a	RnrS
CG30349	CR43334	Cp190	CG42846	CR44528	FANCI	CG9634	CG9922	CenB1A	Itgbetanu	Dronc	CR44972	Herp	RpII33	Galphao	CR44363	CoVIIc	Drs	RpS18	Pa1	Rrp1
CG3071	CR43463	CtBP	CG4301	CR45542	FRG1	CG9646	CSN5	Cp1	Klp64D	Ect4	CR45053	Hsc70-3	RpS15Ab	Gapdh2	CR44529	CoVIb	Epac	RpS19a	Pka-C3	Sema-2a
CG31301	CR43650	CycT	CG43800	CR45639	Fatp	CG9691	Cct5	Ctr1A	Klp98A	Flo1	CR45371	Jafrac2	Rpb11	GstD3	CR44611	CoVa	Esp	RpS2	Pvf1	Slbp
CG31800	CR43686	D1	CG4398	CR45805	GC2	CG9782	Cctgamma	Dmtn	MESK2	Ggamma1	CR45670	KdelR	Rpi	GstE7	CR44993	CoVb	FucTA	RpS20	Pvf2	Taz
CG31908	CR43893	Dbp80	CG5210	CR45969	GLaz	CG9836	CkIIalpha	Dyrk2	Mo25	GlcT-1	Dgk	Kr-h2	Rpn1	GstO3	CR45202	Fst	GILT2	RpS21	Socs36E	Ts
CG3224	CR44224	Dek	CG5322	CR45973	GNBP3	CG9945	Cyt-b5	ETHR	MtnA	Inos	Dpit47	Manf	Rpn10	He	CR45331	HisCl1	Ipp	RpS23	Spn88Eb	UK114
CG32344	CR44321	Df31	CG5377	CR46064	Ge-1	CHKov2	Cyt-c-p	FucTB	Myo61F	Keap1	Drip	Mtp	Rpn11	Ilp6	CR45954	Mdh1	Itp-r83A	RpS24	Strip	WRNexo
CG32409	CR45044	Dsp1	CG5888	Cct1	HIP	CR44430	Dhod	Gclm	Nsf2	Mec2	Drp1	NUCB1	Rpn12	Indy	CheB38a	Mdh2	KFase	RpS25	cue	XNP
CG32708	CR45214	E(Pc)	CG5946	Cec-Psi1	Hsp26	CR45812	EfTuM	Ggamma30A	Osi2	Mrp4	Eb1	Ost48	Rpn13	L	Chrac-16	ND23	Khc-73	RpS26	eloF	ball
CG33123	CR45262	E(bx)	CG6084	CecA1	Incenp	Cad99C	Elf	Hem	P5cr-2	Myd88	Exn	OstDelta	Rpn2	Lip4	Cht4	ND42	Liprin-gamma	RpS27	foi	dUTPase
CG33217	CR45531	EcR	CG6126	CecB	Klp10A	Ccdc56	Ent2	Idgf1	Picot	NijA	Fie	OstStt3	Rpn3	Lk6	Crg-1	ND75	MED18	RpS27A	fu12	dnk
CG3335	CR45602	Edc3	CG6180	CecC	Klp3A	Cfp1	FK506-bp1	Ir68a	Pis	Nmda1	Fit1	Ostgamma	Rpn5	Mipp2	Cyp4e1	NDUFS3	MFS3	RpS28b	ghi	dpa
CG3353	CR45622	Eip63E	CG6310	Cip4	Klp61F	Cul3	FKBP59	ItgalphaPS5	Pka-C1	PGRP-LA	FoxP	P58IPK	Rpn8	NK7.1	Dhc93AB	Neb-cGP	ORMDL	RpS29	h	dup
CG33671	CR45994	Fip1	CG6543	Cyp4ad1	Klp67A	Cyp6d5	Hsp60	Jheh1	R	PGRP-SA	GAPcenA	PH4alphaEFB	Rpt1	NimB1	DnaJ-1	Nedd8	Or46a	RpS3	ine	e(r)
CG34200	CR46102	Fmr1	CG7120	Dap160	Kmn1	Dfd	Nlp	Jon65Aii	Rab35	PHGPx	HBS1	Pdi	Rpt3	Nrg	Dscam2	Np	Pino	RpS30	nmo	geminin
CG3434	Cdc42	Girdin	CG7720	Dhap-at	Lasp	Dh31	P32	KP78b	Rab40	PPO2	ItgalphaPS4	Prm	Rpt4	Oatp74D	GstD11	Oscp	Pka-R1	RpS3A	nol	jnj
CG3527	CkIalpha	Gprk1	CG7777	Dhpr	Lmpt	Dnz1	PDCD-5	LpR2	Ras64B	Pect	Jupiter	SIFaR	Rpt5	Oda	Hel89B	Pdsw	Pka-R2	RpS4	path	mei-38
CG3709	Cpr30F	Hcf	CG8036	Diap1	Mink	Ect3	Pabp2	MESR3	RhoGAP68F	Rab2	Kal1	Sec13	Rtnl1	PGRP-LB	Mst98Cb	RFeSP	Rab14	RpS5a	scaRNA:MeU2-G25	mi
CG3735	CrebA	Hex-A	CG8080	Ets21C	Ndc1	Fen1	Pbp49	MFS15	Sfp77F	Rab5	LIMK1	Sec31	SelD	Patronin	Mtk	Roc1a	S	RpS6	snoRNA:Psi18S-1295	snf
CG3756	CrebB	His2B:CG33868	CG8157	Galphai	Ndc80	GEFmeso	Pgd	MP1	Spt-I	Rab7	Mob4	Sec61alpha	Set	Pdcd4	Phlpp	Sc2	Sp212	RpS7	snoRNA:Psi28S-1135d	stg
CG3817	Cyp28d1	HmgD	CG8306	Gclc	Nnf1a	GNBP2	Phb2	Meltrin	Sr-CIV	Reg-5	Mrtf	Sec61beta	SmD1	Pdk	Prosbeta2R2	Sem1	Spn88Ea	RpS8	snoRNA:U3:9B	wac
CG4038	DCP2	Hrb98DE	CG8331	HSPC300	Nuf2	Gapdh1	REG	NimC1	Sra-1	Rel	Myo28B1	Sec61gamma	SmD2	Piezo	Rbp9	Sod2	Stim	RpS9	w-cup
CG4045	Dif	Inr-a	CG9171	Hip1	Oseg2	GstE6	Rpb10	Npc1a	Syx1A	RhoGAP71E	NKAIN	Sec63	SmE	SP2353	Rgk3	Tom7	Synj	Tango7	wnd
CG4069	Dlic	Ir84a	CG9318	IP3K1	Osi4	HP1b	Rpb8	Oat	Syx8	RhoL	Nckx30C	Spase12	SmF	Smurf	SP1029	Ucrh	Syx7	Tctp	ymp
CG4159	E2f1	JIL-1	CG9331	Irc	PCID2	HP4	SC35	Orct	Tak1	Rootletin	Nhe1	Spase22-23	SmG	Sr-CIII	Sans	blw	Tpi	Trip1	CG9988
CG4165	Eip75B	Kr-h1	CG9372	Irk1	Pen	Hsc20	SmB	Pat1	Tango13	ST6Gal	PPO3	Spase25	Spt3	Swim	Trn-SR	cup	TpnC73F	bic	CR44232
CG42358	EndoA	Lam	CG9396	Jra	Pgi	Jafrac1	SmD3	Pebp1	Tao	Sap-r	Pkc98E	Srp19	Ssb-c31a	Tep2	Uhg5	janA	btl	eIF-1A	CR44396
CG4300	Fer2	MED19	CG9497	Khc	Poc1	Lon	T-cp1	PyK	Thor	Sh3beta	Ptp61F	Srp68	Su(var)205	Tep4	alpha-Est8	l(1)G0156	bves	eIF-3p40
CG43295	Flo2	MED26	CG9527	Klc	Prpk	M1BP	TFAM	Rabex-5	Tomosyn	Slip1	QC	SsRbeta	Surf1	Tl	cbt	l(1)G0230	cal1	eIF-3p66
CG4360	Gadd45	MSBP	CG9629	Klp68D	Reph	MAGE	Tcp-1eta	RagA-B	Trc8	Spn42Da	RNaseX25	Surf4	TER94	Usf	corn	l(1)G0255	form3	eIF-4a
CG4364	Galphaq	Mapmodulin	CG9961	LamC	RfC3	MED7	Tcp-1zeta	SCAR	Ugt35a	Spn55B	Rhp	TRAM	Taf10	Vha16-1	dec-1	l(2)06225	galectin	eIF-5A
CG4554	Gbeta13F	Mi-2	CR18228	Lis-1	RfC4	MRP	Tim10	SH3PX1	Vinc	Syx13	Sep4	Tango5	TfIIS	Vha26	dpr4	l(2)35Di	glob3	eIF3-S8
CG4610	Glut4EF	Moca-cyp	CR44813	Map205	Rgl	Mmp2	Tim17b	Sema-1b	ago	Uch	Side	Tapdelta	U2af50	Vha44	glec	l(3)neo18	mew	eIF3-S9
CG4611	Glycogenin	Mtor	CR44964	Mes2	RhoGEF4	Mvl	Tim8	Sep2	aru	Vha100-2	SpdS	Trp1	UbcE2M	aay	gol	levy	mgl	sta
CG4619	Gmap	Nhe2	CR45910	Mfe2	Rpd3	Myo10A	Tim9a	Snx6	atilla	Vha13	Spn77Bc	Ugt58Fa	Uch-L5	alpha-Est9	ken	mRpL22	sfl
CG4806	Grp	Nipped-B	CR45923	Mkk4	SMC2	N	Tom20	SppL	betaTub60D	Vha14-1	Src64B	ac	Uev1A	bmm	l(2)08717	mRpL33	slow
CG4825	GstE14	Nop17l	CR45965	Mlc-c	Sas	NTPase	Tom40	Sr-CI	betaTub97EF	Vha36-1	Tdc1	bai	alien	cert	lectin-22C	mRpL34	sn
CG4866	Hers	Not1	CalpB	Mmp1	Sep5	Nep2	Txl	Syn	capu	Vha68-2	Treh	beta'COP	arm	cora	ltl	mRpL36	spri
CG4901	His3.3B	Not3	Cg25C	Mob2	Snp	Nup133	ade5	TM4SF	chb	VhaAC39-1	Tret1-1	betaCOP	awd	cpo	mir-281-1	mRpL46	sqz
CG5033	Hrb27C	Nup153	Chd64	Myo31DF	Spc25	Nup43	alphaTub84D	Ten-m	cher	VhaAC45	Tret1-2	boca	baf	ct	mir-281-2	mRpL51	vlc
CG5037	Hsromega	Nup358	Cht2	NAT1	Spindly	Nxt1	c12.1	Traf-like	cic	VhaM9.7-b	Tsp2A	brp	cni	cu	nub	mRpL55
CG5114	ITP	Nup98-96	Csp	Naam	Sucb	O-fut1	eEF1delta	Trx-2	cnn	Vps29	Unc-13-4B	deltaCOP	ctp	fend	phr6-4	mRpS14
CG5290	Imp	Opa1	Cyp12c1	Nhe3	Sulf1	Ocho	eIF-2alpha	Tsp42Ee	dally	Vps60	Uvrag	dpr10	eIF-4E	fry	pnr	mRpS24
CG5549	InR	PMCA	Cyp4ac2	PIG-V	Tsp96F	Or1a	eIF-2beta	Unc-76	ens	Xbp1	Vap-33B	eca	eIF4AIII	kcc	pxb	mRpS33
CG5589	Ire1	PRL-1	Cyp4e2	Pak3	Vps25	Pglym78	eIF-2gamma	Vamp7	flw	Xrp1	Whamy	epsilonCOP	fh	klg	rut	mtacp1
CG5645	Lsd-2	Parp	Cyp6a23	Past1	XRCC1	Prp18	eIF5B	Vrp1	hebe	Zip99C	Zasp52	ergic53	l(1)10Bb	mmy	rux	ox
CG5728	Mbs	Pep	Cyp6a9	Pax	Zw10	RPA3	eRF1	alc	lap	alphaSnap	alphaTub85E	frj	l(1)G0334	mthl6	scyl	porin
CG5800	Mnn1	Pgant35A	Cyp9f2	Pli	armi	RanGAP	kra	arg	mrj	be	aos	fwe	lark	pdgy	slou	ppl
CG5916	Mnt	Pih1D1	Cys	Pmp70	asp	RpA-70	l(2)37Cc	bsk	msn	ben	bnl	jagn	mRpL13	rudhira	snoRNA:Me18S-C1366	sesB
CG6073	Moe	Pld	Dip-B	RASSF8	asrij	SKIP	l(3)01239	ced-6	mthl2	br	disp	l(1)G0320	mRpL39	scramb1	snoRNA:Me28S-C788a	sun
CG6340	Mp	PlexA	E(spl)mbeta-HLH	Rab1	aurA	Sap130	mRpL1	cindr	mthl4	cact	foxo	l(2)k12914	mago	stv	snoRNA:Me28S-G2703a	ubl
CG6388	MsR1	Pp1-87B	Ehbp1	Rab11	aurB	Sip1	mRpL12	cpx	mys	cib	gammaSnap1	loj	me31B	sut1	snoRNA:Psi18S-301	wal
CG6712	Msp300	Psi	Eip55E	Rab6	barr	Snr1	mRpL14	drpr	p38a	fd96Ca	hppy	meigo	p38b	trol	snoRNA:Psi28S-3342
CG6724	Nc73EF	Rga	Fer1HCH	Rab8	bib	SoxN	mRpL16	ena	parvin	ics	inaE	nvy	p47	vas	sxe2
CG6767	Nlg1	Rok	Fer2LCH	Rac2	borr	Ssrp	mRpL18	fat-spondin	pgant3	key	krz	p24-1	rump
CG6769	Nrx-IV	SF2	Fmo-2	Rala	cid	Tob	mRpL19	hoe1	pod1	luna	kune	rho-7	smt3
CG6937	Nup160	SMC1	GAA1	Rap2l	cmet	Trxr-1	mRpL21	l(1)G0193	rap	mei-W68	moody	scf	spt4
CG7006	Obp44a	SMC5	GILT3	RapGAP1	coil	Tsp42Ed	mRpL23	l(1)G0289	rdgB	mib2	nes	sel	trsn
CG7137	Paip2	Sap30	Gale	Ras85D	crm	Ubc6	mRpL24	l(3)05822	rhea	oys	nord	stas	tsu
CG7182	Pde11	Set1	Galt	Rho1	dgt4	alph	mRpL27	lectin-28C	santa-maria	pirk	rho-6	twr	x16
CG7246	Pdk1	Sin3A	Gel	RhoGAP16F	dgt6	babos	mRpL28	lush	snoRNA:Psi18S-1275	rho-4	scaf	CG42716	tRNA:E4:56Fb
CG7275	Pdp1	Snoo	Gip	RhoGAP18B	endos	bbg	mRpL3	nrv1	snoRNA:Psi18S-640b	roX1	scat
CG7338	Ppa	Spf45	GlcAT-P	RhoGEF3	exu	bin3	mRpL30	nrv3	snoRNA:Psi28S-1135f	roX2	shot
CG7339	Prosap	Spt5	Glt	Rip11	feo	cactin	mRpL32	nuf	snoRNA:Psi28S-1192a	rogdi	sr
CG7519	Psc	Spt6	Gr43a	Rop	fzy	cl	mRpL35	p38c	stck	rush	ste14
CG7637	Ptp99A	Ssdp	GstD1	RtGEF	glob1	ctrip	mRpL4	pigs	twf	snoRNA:Psi28S-3316a	yellow-f
CG7728	RasGAP1	Su(var)2-HP2	GstD7	SCAP	glu	cutlet	mRpL43	pyr	tx	snz	CG43076
CG7744	Rbcn-3B	Syp	GstE1	Scamp	grp	dy	mRpL44	qm	vap	spict
CG7839	Rbp2	Taf4	GstE2	Shc	jp	eIF6	mRpL45	sano	wun	tRNA:CR31576
CG7841	RhoGAP19D	Taf7	GstE3	Smg5	jumu	fan	mRpL47	scaRNA:PsiU2-38.40.42	wun2	tRNA:CR32272
CG7845	RhoGAPp190	Thd1	HP1D3csd	Snx1	kuk	fax	mRpL48	slmb	yl	trio
CG8003	S6k	Top1	Hexo2	Snx3	l(3)87Df	hay	mRpL52	snoRNA:Psi18S-525c	CR42756	wa-cup
CG8010	Sesn	Top2	Hml	Strica	l(3)mbt	hk	mRpL9	sowah	Lcp1Psi
CG8064	Smr	Tpr2	Idgf2	Swip-1	l(3)neo38	jbug	mRpS10	svr
CG8326	Spred	Trf	Idgf3	Syb	lds	kraken	mRpS11	ush
CG8368	Su(Tpl)	Trn	Idh	TBCB	mad2	l(2)k14505	mRpS17	vir-1
CG8545	Su(z)2	Tudor-SN	Jheh2	Tgt	mars	lqfR	mRpS18A	vsg
CG8611	Sur-8	Uba1	Karl	Tre1	mip40	lwr	mRpS18B	wake
CG8635	Tis11	Uba2	LKR	Tsp86D	mir-304	mbf1	mRpS18C
CG8675	Tm1	Ulp1	LM408	Usp12-46	mms4	mod(mdg4)	mRpS25
CG8939	Trf2	Upf1	Lamp1	ZnT63C	msb1l	mre11	mRpS26
CG9004	Ubi-p63E	Vap-33A	LanA	alphaTub84B	msd1	mthl9	mRpS30
CG9107	Ubqn	Yeti	LanB1	b	msd5	mute	mRpS35
CG9143	Ugt86Da	acj6	LanB2	betaTub56D	msps	nrv2	mRpS7
CG9246	Unr	akirin	Men	bif	mud	pic	mge
CG9253	aop	alpha-Cat	Mhcl	cag	mxc	pita	mgr
CG9281	apt	alpha-Man-I	Mst98Ca	capt	mxt	prod	mtSSB
CG9393	bbc	alt	Ndae1	chic	ncd	put	noi
CG9596	brat	arx	NimB4	chn	nesd	pyd	nudC
CG9630	bun	barc	NimB5	cnc	net	snoRNA:Me28S-G764	pont
CG9799	caz	bel	Npc2a	cpa	nudE	so	rept
CR42491	chinmo	bip2	Nplp2	cpb	pav	spir	san
CR43410	chrb	bur	NtR	drk	pch2	tex	tko
CR44171	cnk	cg	P5CDh1	drongo	polo	vimar	vig2
CR45612	corto	chm	PGRP-LD	egh	rgn	yip2
CTPsyn	cv-2	crol	Phm	emc	rig	ytr
Csl4	cwo	crp	Plod	flr	rpr
CycD	dm	da	Ppn	ifc	scra
Cyp6t3	dsd	dikar	Pvr	imd	scramb2
Dbp45A	east	dlg1	Pxn	jar	sgll
Dbp73D	elB	dom	Rab26	jhamt	sip2
Dis3	ex	eIF4G	SelG	kay	sle
Dph5	fru	ear	SelR	l(2)gl	spd-2
Droj2	ftz-f1	eff	Sema-2b	lace	spi
Eap	g	emb	Ser	lama	squ
Elp2	gb	enok	SkpA	loco	ssp2
Fdxh	gce	exd	Sod	mbc	stai
Fib	gem	fand	Sodh-2	mir-4980	sti
Gp210	gpp	fd68A	Sply	olf186-F	sub
Hlc	ham	fl(2)d	Spn27A	olf186-M	tum
Hop	hang	fs(1)h	Spn28Dc	opm	tutl
Hsc70-4	hdc	gish	Spn42Dc	pes	wb
Hsc70-5	heph	glo	Stat92E	prominin-like
Hsc70Cb	hog	gro	TMS1	puc
Hsp83	jim	her	Tep1	rost
Ir7a	kibra	jvl	Tig	schlank
JhI-21	klar	kdn	Tina-1	sd
Karybeta3	l(1)G0232	kis	VhaM8.9	shrb
La	l(3)L1231	l(1)G0007	ZnT41F	snoRNA:Psi18S-1854a
Mat89Ba	l(3)psg2	l(2)05714	alpha-Est1	spin
Mocs2	larp	lolal	alpha-Spec	sqh
Mt2	lola	mbt	cathD	sra
Mtap	lqf	mt:srRNA	cer	tRNA:CR31575
Mys45A	mamo	mt:tRNA:H	cv-d	tacc
NHP2	mask	mts	dpp	tsr
Nap1	mei-P26	mub	dpr17	vari
Nat1	mnb	myo	eater	vib
Nle	msi	nan	ed	yki
Nmd3	mt:ATPase6	ncm	edl	zfh1
Nmdmc	mt:CoI	nej	fdl	CR43988
Nnp-1	mt:CoII	nocte	fog	CR45216
Non3	mt:CoIII	nonA	hdly
Nop56	mt:Cyt-b	pds5	kl-2
Nop60B	mt:ND1	pnut	kst
Nopp140	mt:ND2	polybromo	kuz
Not11	mt:ND3	pre-rRNA-Psi:CR45856	lectin-24A
Ns1	mt:ND4	pzg	lectin-24Db
Ns2	mt:ND5	qkr58E-1	mfas
Ns3	mt:ND6	scny	nAChRbeta3
Nsun2	mt:lrRNA	sgg	nst
Nup50	mt:tRNA:A	simj	ome
Nup62	mt:tRNA:S:UCN	slik	pgant6
Orct2	norpA	smid	pnt
Prat	osa	snRNA:U7	pyd3
RIOK1	pAbp	snRNP-U1-70K	regucalcin
Rbm13	par-1	snama	sPLA2
RluA-2	pho	sno	sau
Rm62	pico	snoRNA:Psi28S-1060	scu
RpI1	ps	snoRNA:Psi28S-2996	sgl
RpI12	psq	spen	spz
RpI135	pum	srl	sty
RpII18	rdx	ssp3	su(r)
RpL24-like	rin	su(Hw)	tRNA:CR32480
RpLP0-like	sa	sxc	vis
Rpb12	sbb	tai	vkg
Rpb5	shep	tws	wge
Rrp4	shi	uex
Rrp40	shn	upSET
Rrp46	snoRNA:Psi28S-3385a	wde
Rs1	snoRNA:SC35-a	woc
Rtc1	sog	yps
Sam-S	sqd	zip
Sas10	srp	inaF-D
Ski6	stnA
Surf6	tRNA:I:42A
TfIIEalpha	tara
Tif-IA	tau
Tim9b	tlk
Trf4-1	tral
U3-55K	ttk
Uhg1	tyf
Uhg2	wap
Uhg3	wdb
Uhg4	wuho
Uhg7
Uhg8
Vps13
Zpr1
ade3
blp
bor
bsf
bys
clu
dbe
eIF2B-epsilon
eIF3-S10
eIF5
hoip
ico
kz
l(1)1Bi
l(1)G0004
l(1)G0020
l(1)G0045
l(2)09851
l(2)34Fd
l(2)37Cg
l(2)k09022
l(2)tid
l(3)07882
l(3)72Dn
mRpL20
mbm
mnd
mod
msk
mtDNA-helicase
nclb
nero
nop5
pen
pit
ppan
ppk15
r
r-l
ras
rdgBbeta
scaf6
snoRNA:Me28S-G3081a
snoRNA:Or-CD2
snoRNA:Or-CD4
spoon
trus
ttm50
und
velo
vig
vito
wcd
wds
