# Supplementary material for: Single-cell transcriptome maps of myeloid blood cell lineages in Drosophila
Source: Nat Commun. 2020 Sep 8;11:4483. doi: 10.1038/s41467-020-18135-y (PMC7479620; doi:10.1038/s41467-020-18135-y)
Supplement: Supplementary file 12 — Supplementary Data 8 [file 41467_2020_18135_MOESM12_ESM.xlsx]

## Sheet: Sheet 1
Supplementary Data 8. Lineage-specific signature genes for subclusters
PH1		PH4		PM		CC1		CC2
LG	Circulation	LG	Circulation	LG	Circulation	LG	Circulation	LG	Circulation
RpL23A	CG13928	lncRNA:CR43855	lncRNA:CR40469	CG8157	Ubx	CG8157	lncRNA:CR40469	fbp	mt:lrRNA
RpS19a	lncRNA:CR45388	CG42394	Lsd-2	CG42807	28SrRNA-Psi:CR45855	CG42807	28SrRNA-Psi:CR45855	aay	mt:ND4
RpS18	lncRNA:cherub	CG42566	28SrRNA-Psi:CR45855	CG30090	28SrRNA-Psi:CR45859	CG33460	pre-rRNA:CR45856	CG8157	Pxn
RpL9	CG43867	CG44250	28SrRNA-Psi:CR45859	lncRNA:CR43855	Ppn	PGRP-LB	Lsd-2	Oscillin	Pde1c
RpS27A	Rbfox1	Nrt	pre-rRNA:CR45856	lncRNA:CR45045	LpR2		CG8501		mt:ND5
RpS3	fne	lncRNA:CR45045	apolpp	CG2444	28SrRNA-Psi:CR40596		Glt		Lsd-2
RpS24	CG43066	PGRP-LB	scyl	CG42394	CG4829		Ance-5		Glt
RpL24	SoxN		Acbp2	CG33460	pre-rRNA:CR45856		kdn		pre-rRNA:CR45856
RpL13	nerfin-1		Hsp27	GstO3	Pxn		28SrRNA-Psi:CR45859		28SrRNA-Psi:CR45855
RpL13A	fs(1)h		Col4a1	CG44250	Glt		fat-spondin		Hml
RpL6	nmo		ced-6	Nrt	mt:lrRNA		Ppn		28SrRNA-Psi:CR45859
RpL37a	elav		Nedd4	Thor	lectin-28C		nrv3		28SrRNA-Psi:CR40596
RpS13	Unr				Ance-5		Pde1c		lncRNA:CR34335
eEF5	GstZ2				Hml		sty		18SrRNA-Psi:CR41602
E(spl)m2-BFM	lola				Ten-m		LpR2		Col4a1
RpS26	sm				Lsd-2		18SrRNA-Psi:CR41602		fmt
RpS23	Nrt				Col4a1				JhI-26
RpL11	smog				LanB2				Naxd
RpS11	scrt				nrv3				pre-rRNA:CR45845
RpS8	His3.3B				fat-spondin				CG8501
RpL10Ab	Tet				CG5397				Ppn
RpS20	pros				lncRNA:CR40469				vir-1
RpS5a	lncRNA:CR40469				LanB1				CG12065
E(spl)m3-HLH	CG12605				CG8501
RpS6	Gug				PH4alphaEFB
CG2852	CG8677				LanA
RpL35A	28SrRNA-Psi:CR45855				CG12065
awd	msi				mt:ND4
nw	CG6329				lncRNA:CR34335
E(spl)malpha-BFM	cac				mt:ND5
GILT1	Sema1a				18SrRNA-Psi:CR41602
miple2	l(3)neo38				Meltrin
CG6891	lncRNA:noe				CG34232
eEF1gamma	Gbeta13F				His3.3B
CG1943	mnb
E(spl)m4-BFM	brat
kune	lncRNA:CR46003
E(spl)m7-HLH	bru3
Chd64	Iswi
AnxB9	CG32767
CG10939	chrb
Ance	lncRNA:roX1
Tom	CG17816
CG8157	lncRNA:Hsromega
CG6770
Brd
E(spl)m8-HLH
babos
GstO3
E(spl)mdelta-HLH
rpr
E(spl)mgamma-HLH
